# Supplementary material for: Proteomic associations with forced expiratory volume: a Mendelian randomisation study
Source: Respir Res. 2024 Jan 18;25:44. doi: 10.1186/s12931-023-02587-z (PMC10797790; doi:10.1186/s12931-023-02587-z)
Supplement: Supplementary file 5 — Additional file 5: Supplementary Tables 1, 5, 6 and 8. [file 12931_2023_2587_MOESM5_ESM.zip]

Archive with 4 entries (4 files):
- SupplTable_1.xlsx
- SupplTable_5.xlsx
- SupplTable_6.xlsx
- SupplTable_8.xlsx
