# Supplementary material for: Proteomic associations with forced expiratory volume: a Mendelian randomisation study
Source: Respir Res. 2024 Jan 18;25:44. doi: 10.1186/s12931-023-02587-z (PMC10797790; doi:10.1186/s12931-023-02587-z)
Supplement: Supplementary file 5 — Additional file 5: Supplementary Tables 1, 5, 6 and 8. [file 12931_2023_2587_MOESM5_ESM.zip › SupplTable_1.xlsx]

## Sheet: Sheet1
SOMA	EGS	FEV1 B	FEV1 CI	FEV1 P	FEV1 FDR	FEV1/FVC B	FEV1/FVC CI	FEV1/FVC P	FEV1/FVC FDR	FEV1/FVC < 0.7 B	FEV1/FVC < 0.7 CI	FEV1/FVC < 0.7 P	FEV1/FVC < 0.7 FDR	MR instruments
3079_62_2	RARRES2	-0.103	-0.132 - -0.074	7.76e-12	3.71e-08	-0.008	-0.013 - -0.002	5.26e-03	0.021	1.213	1.07 - 1.375	2.50e-03	0.018	Yes
8464_31_3	RSPO4	-0.094	-0.122 - -0.067	1.86e-11	4.44e-08	-0.023	-0.027 - -0.018	5.74e-19	3.04e-16	1.81	1.594 - 2.055	6.02e-20	3.19e-17	Yes
7813_6_3	ALPPL2	-0.087	-0.113 - -0.061	1.23e-10	1.96e-07	-0.012	-0.017 - -0.008	5.76e-07	2.18e-05	1.336	1.192 - 1.498	6.98e-07	6.17e-05	Yes
2292_17_4	C9	-0.084	-0.109 - -0.058	3.04e-10	3.63e-07	-0.016	-0.021 - -0.011	2.05e-11	5.42e-09	1.345	1.201 - 1.507	3.21e-07	3.41e-05	Yes
12549_33_3	HPGDS	0.083	0.057 - 0.109	5.12e-10	4.37e-07	0.009	0.004 - 0.013	3.23e-04	3.00e-03	0.891	0.798 - 0.996	0.042	0.099	Yes
6605_17_3	IGFALS	0.083	0.057 - 0.109	5.99e-10	4.37e-07	0.007	0.002 - 0.011	6.40e-03	0.023	0.855	0.765 - 0.956	5.72e-03	0.028	Yes
12707_26_3	DPYSL3	0.083	0.057 - 0.109	6.40e-10	4.37e-07	0.01	0.005 - 0.015	6.70e-05	9.35e-04	0.835	0.746 - 0.934	1.64e-03	0.014	No
9191_8_3	TFF2	-0.084	-0.111 - -0.058	7.42e-10	4.44e-07	-0.011	-0.016 - -0.006	9.34e-06	2.25e-04	1.275	1.136 - 1.43	3.63e-05	1.22e-03	Yes
8841_65_3	CILP2	0.082	0.056 - 0.108	1.09e-09	5.78e-07	0.006	0.001 - 0.011	0.017	0.042	0.902	0.807 - 1.009	0.071	0.136	No
6379_62_3	ADAMTSL2	-0.088	-0.116 - -0.059	3.18e-09	1.52e-06	0	-0.005 - 0.005	0.982	0.984	1.007	0.891 - 1.138	0.917	0.929	Yes
11178_21_3	SVEP1	-0.082	-0.11 - -0.054	1.03e-08	4.46e-06	-0.008	-0.013 - -0.003	2.70e-03	0.013	1.226	1.088 - 1.383	8.48e-04	0.01	Yes
2677_1_1	EGFR	0.075	0.049 - 0.1	1.21e-08	4.56e-06	0.007	0.002 - 0.011	4.65e-03	0.019	0.895	0.802 - 0.998	0.046	0.103	No
8885_6_3	CACNA2D3	0.077	0.051 - 0.104	1.24e-08	4.56e-06	0.008	0.003 - 0.012	2.00e-03	0.011	0.863	0.771 - 0.966	0.011	0.041	Yes
11109_56_3	SVEP1	-0.081	-0.109 - -0.053	1.88e-08	6.44e-06	-0.008	-0.013 - -0.003	2.55e-03	0.013	1.205	1.069 - 1.358	2.25e-03	0.016	Yes
13722_105_3	C9	-0.073	-0.099 - -0.048	2.23e-08	7.07e-06	-0.015	-0.02 - -0.01	3.07e-10	5.42e-08	1.316	1.177 - 1.472	1.48e-06	1.10e-04	Yes
10514_5_3	PTGDS	-0.086	-0.116 - -0.056	2.37e-08	7.07e-06	-0.006	-0.012 - -0.001	0.021	0.05	1.129	0.995 - 1.281	0.06	0.123	Yes
2658_27_1	NTRK3	0.075	0.048 - 0.101	3.67e-08	1.03e-05	0.004	-0.001 - 0.008	0.154	0.214	0.946	0.845 - 1.058	0.329	0.417	Yes
6390_18_3	NPS	0.078	0.05 - 0.106	4.61e-08	1.22e-05	0.009	0.004 - 0.014	7.94e-04	5.61e-03	0.823	0.731 - 0.926	1.24e-03	0.012	No
6075_61_3	HEXB	0.076	0.049 - 0.103	6.78e-08	1.71e-05	0.007	0.002 - 0.012	7.71e-03	0.026	0.864	0.769 - 0.971	0.014	0.048	No
3396_54_2	REN	-0.075	-0.102 - -0.048	7.42e-08	1.77e-05	-0.003	-0.008 - 0.002	0.229	0.292	1.131	1.007 - 1.269	0.037	0.09	No
8323_163_3	TFF3	-0.076	-0.104 - -0.048	9.06e-08	2.06e-05	-0.01	-0.016 - -0.005	5.50e-05	8.33e-04	1.221	1.084 - 1.374	9.91e-04	0.011	No
2609_59_2	CST3	-0.081	-0.111 - -0.051	1.14e-07	2.49e-05	-0.005	-0.01 - 0.001	0.082	0.135	1.093	0.964 - 1.238	0.165	0.249	Yes
3216_2_2	PIGR	-0.07	-0.096 - -0.044	1.35e-07	2.81e-05	-0.005	-0.01 - 0	0.042	0.083	1.148	1.029 - 1.282	0.014	0.048	Yes
4496_60_2	MMP12	-0.072	-0.098 - -0.045	1.52e-07	3.03e-05	-0.007	-0.012 - -0.002	5.56e-03	0.021	1.173	1.047 - 1.315	5.80e-03	0.028	Yes
5632_6_3	CRTAC1	0.074	0.046 - 0.102	1.93e-07	3.69e-05	0.005	0 - 0.01	0.049	0.093	0.95	0.845 - 1.068	0.394	0.472	Yes
4337_49_2	CRP	-0.065	-0.09 - -0.04	2.72e-07	4.94e-05	-0.003	-0.007 - 0.002	0.235	0.298	1.021	0.92 - 1.134	0.695	0.742	Yes
11192_168_3	TINAGL1	0.071	0.044 - 0.097	2.79e-07	4.94e-05	0.005	0 - 0.01	0.06	0.105	0.925	0.826 - 1.037	0.183	0.269	Yes
9282_12_3	CRISP2	0.078	0.048 - 0.107	3.24e-07	5.42e-05	0.009	0.003 - 0.014	1.55e-03	8.70e-03	0.813	0.716 - 0.923	1.36e-03	0.012	Yes
5728_60_3	FCRL1	0.068	0.042 - 0.094	3.28e-07	5.42e-05	0.008	0.003 - 0.013	1.19e-03	7.45e-03	0.908	0.813 - 1.013	0.085	0.155	Yes
2211_9_6	TIMP1	-0.092	-0.128 - -0.057	3.63e-07	5.78e-05	-0.008	-0.015 - -0.002	0.01	0.031	1.169	1.006 - 1.358	0.042	0.099	No
3060_43_2	C9	-0.066	-0.092 - -0.041	4.50e-07	6.94e-05	-0.014	-0.018 - -0.009	1.32e-08	1.40e-06	1.305	1.167 - 1.46	2.93e-06	1.41e-04	Yes
8409_3_3	RSPO2	-0.071	-0.098 - -0.043	6.13e-07	9.17e-05	-0.012	-0.017 - -0.007	4.12e-06	1.26e-04	1.301	1.157 - 1.463	1.08e-05	4.39e-04	Yes
2867_52_2	AKT1	0.067	0.04 - 0.093	7.21e-07	1.04e-04	0.01	0.005 - 0.015	6.56e-05	9.35e-04	0.852	0.762 - 0.953	5.03e-03	0.026	No
2797_56_2	APOB	0.067	0.04 - 0.093	7.42e-07	1.04e-04	0.006	0.001 - 0.011	0.011	0.032	0.886	0.792 - 0.99	0.033	0.083	Yes
2938_55_2	APOE	0.068	0.041 - 0.096	8.39e-07	1.15e-04	0.01	0.005 - 0.015	6.15e-05	9.05e-04	0.854	0.761 - 0.958	7.08e-03	0.032	Yes
10620_21_3	MSMB	-0.068	-0.096 - -0.041	9.54e-07	1.27e-04	-0.013	-0.018 - -0.008	1.47e-07	7.06e-06	1.334	1.186 - 1.501	1.66e-06	1.10e-04	Yes
12475_48_3	CLIC5	0.068	0.041 - 0.095	9.93e-07	1.28e-04	0.007	0.002 - 0.012	6.45e-03	0.023	0.846	0.754 - 0.949	4.45e-03	0.025	Yes
5470_69_2	MED1	0.064	0.039 - 0.09	1.02e-06	1.29e-04	0.012	0.007 - 0.016	1.01e-06	3.56e-05	0.805	0.72 - 0.9	1.34e-04	2.93e-03	No
4546_27_3	ADGRE2	0.065	0.039 - 0.091	1.05e-06	1.29e-04	0.011	0.006 - 0.016	5.85e-06	1.55e-04	0.869	0.777 - 0.971	0.013	0.046	Yes
6252_62_3	SCGB3A1	-0.066	-0.092 - -0.039	1.15e-06	1.37e-04	-0.014	-0.018 - -0.009	2.08e-08	1.84e-06	1.385	1.236 - 1.553	2.15e-08	2.85e-06	Yes
4157_2_1	F2	0.063	0.037 - 0.088	1.22e-06	1.38e-04	0.008	0.003 - 0.012	8.83e-04	6.06e-03	0.864	0.776 - 0.962	7.75e-03	0.034	No
5312_49_3	APOE	0.069	0.041 - 0.097	1.24e-06	1.38e-04	0.007	0.002 - 0.012	6.64e-03	0.024	0.878	0.78 - 0.988	0.03	0.078	Yes
3448_13_2	INSR	0.069	0.041 - 0.097	1.25e-06	1.38e-04	0.009	0.004 - 0.014	8.93e-04	6.06e-03	0.889	0.79 - 1	0.049	0.107	No
5316_54_3	F2	0.066	0.039 - 0.092	1.27e-06	1.38e-04	0.007	0.003 - 0.012	2.81e-03	0.013	0.873	0.78 - 0.976	0.017	0.054	No
6715_63_3	ALPPL2	-0.066	-0.092 - -0.039	1.56e-06	1.63e-04	-0.011	-0.016 - -0.006	1.12e-05	2.38e-04	1.324	1.179 - 1.487	2.09e-06	1.23e-04	Yes
3316_58_1	SERPIND1	-0.066	-0.093 - -0.039	1.56e-06	1.63e-04	-0.004	-0.009 - 0.001	0.144	0.203	1.06	0.946 - 1.187	0.313	0.402	Yes
5358_3_3	OMD	0.064	0.038 - 0.091	1.81e-06	1.84e-04	0.005	0 - 0.01	0.055	0.1	0.912	0.815 - 1.02	0.106	0.18	No
6225_3_3	PRSS8	0.069	0.041 - 0.098	1.86e-06	1.85e-04	0.006	0.001 - 0.011	0.02	0.049	0.856	0.759 - 0.966	0.011	0.042	No
13747_9_3	CA6	0.066	0.039 - 0.094	2.18e-06	2.13e-04	0.007	0.002 - 0.012	0.011	0.032	0.884	0.787 - 0.992	0.036	0.089	Yes
6495_14_3	EDN1	-0.068	-0.096 - -0.04	2.41e-06	2.31e-04	-0.01	-0.015 - -0.004	2.68e-04	2.63e-03	1.246	1.106 - 1.405	3.17e-04	5.80e-03	No
4374_45_2	GDF15	-0.069	-0.097 - -0.04	3.12e-06	2.92e-04	-0.004	-0.009 - 0.001	0.115	0.174	1.156	1.023 - 1.306	0.02	0.06	Yes
2579_17_5	MMP9	-0.064	-0.09 - -0.037	3.28e-06	3.02e-04	-0.009	-0.014 - -0.004	1.69e-04	1.95e-03	1.187	1.059 - 1.33	3.14e-03	0.02	Yes
3488_64_2	CAT	0.061	0.035 - 0.086	3.67e-06	3.31e-04	0.009	0.004 - 0.014	1.53e-04	1.81e-03	0.884	0.793 - 0.986	0.027	0.072	Yes
8476_11_3	CHGA	-0.062	-0.088 - -0.035	3.97e-06	3.52e-04	-0.01	-0.015 - -0.005	5.37e-05	8.33e-04	1.235	1.106 - 1.378	1.79e-04	3.66e-03	Yes
5351_52_3	HNRNPA2B1	-0.059	-0.085 - -0.034	4.61e-06	4.01e-04	-0.003	-0.008 - 0.001	0.141	0.201	1.059	0.952 - 1.179	0.291	0.38	No
10558_26_3	PCDH9	0.062	0.035 - 0.089	5.60e-06	4.66e-04	0.007	0.002 - 0.011	8.23e-03	0.027	0.916	0.818 - 1.026	0.131	0.208	Yes
4129_72_1	CFB	-0.058	-0.083 - -0.033	5.67e-06	4.66e-04	-0.003	-0.008 - 0.001	0.174	0.239	1.03	0.927 - 1.144	0.584	0.645	Yes
10746_24_3	DKK3	0.063	0.036 - 0.09	5.72e-06	4.66e-04	0.005	0 - 0.01	0.04	0.08	0.877	0.782 - 0.984	0.025	0.07	Yes
5701_81_3	CLEC3B	0.071	0.041 - 0.102	5.75e-06	4.66e-04	0.004	-0.001 - 0.01	0.125	0.185	0.925	0.813 - 1.053	0.24	0.327	Yes
3352_80_3	CA6	0.062	0.035 - 0.088	7.18e-06	5.72e-04	0.004	-0.001 - 0.009	0.09	0.143	0.929	0.83 - 1.04	0.201	0.288	Yes
2937_10_2	APOE	0.06	0.034 - 0.085	7.42e-06	5.80e-04	0.011	0.007 - 0.016	2.79e-06	9.25e-05	0.851	0.763 - 0.949	3.80e-03	0.022	Yes
12960_9_3	GCK	0.062	0.035 - 0.089	7.52e-06	5.80e-04	0.006	0.001 - 0.011	0.022	0.052	0.849	0.756 - 0.952	5.33e-03	0.027	No
3322_52_2	LRIG3	0.061	0.034 - 0.088	8.16e-06	6.20e-04	0.009	0.004 - 0.014	2.00e-04	2.12e-03	0.826	0.737 - 0.927	1.12e-03	0.012	Yes
4920_10_1	LYZ	-0.064	-0.092 - -0.036	8.60e-06	6.42e-04	-0.008	-0.013 - -0.003	3.16e-03	0.015	1.238	1.097 - 1.397	5.37e-04	8.17e-03	Yes
9326_33_3	ITIH2	0.06	0.034 - 0.087	9.12e-06	6.71e-04	0.003	-0.002 - 0.008	0.184	0.25	0.952	0.851 - 1.065	0.388	0.467	Yes
4568_17_2	SLITRK5	0.059	0.033 - 0.086	1.00e-05	7.13e-04	0.006	0.001 - 0.011	0.012	0.034	0.876	0.783 - 0.98	0.02	0.06	Yes
9997_12_3	UBXN4	0.061	0.034 - 0.087	1.01e-05	7.13e-04	0.011	0.006 - 0.016	1.95e-05	3.69e-04	0.84	0.749 - 0.943	2.98e-03	0.019	No
11246_3_3	BPIFB1	-0.058	-0.084 - -0.032	1.01e-05	7.13e-04	-0.013	-0.018 - -0.009	2.82e-08	1.99e-06	1.41	1.26 - 1.578	2.07e-09	5.48e-07	Yes
14023_84_3	IBSP	0.057	0.032 - 0.083	1.09e-05	7.59e-04	0.006	0.002 - 0.011	6.80e-03	0.024	0.838	0.752 - 0.934	1.36e-03	0.012	No
8364_74_3	UST	0.061	0.034 - 0.088	1.15e-05	7.83e-04	0.005	0 - 0.01	0.035	0.073	0.95	0.847 - 1.064	0.374	0.455	Yes
6217_23_3	QSOX1	-0.061	-0.089 - -0.034	1.28e-05	8.55e-04	-0.007	-0.012 - -0.002	3.52e-03	0.016	1.162	1.034 - 1.305	0.011	0.043	Yes
3054_3_2	HP	-0.056	-0.08 - -0.031	1.29e-05	8.55e-04	-0.007	-0.011 - -0.002	3.60e-03	0.016	1.084	0.975 - 1.204	0.134	0.212	Yes
5015_15_1	PLA2G7	0.061	0.034 - 0.089	1.32e-05	8.62e-04	0.001	-0.004 - 0.006	0.784	0.812	1.046	0.932 - 1.174	0.446	0.52	Yes
3213_65_2	NID1	-0.061	-0.088 - -0.034	1.37e-05	8.72e-04	-0.008	-0.013 - -0.003	1.39e-03	8.29e-03	1.215	1.079 - 1.367	1.24e-03	0.012	Yes
5364_7_3	SET	0.056	0.031 - 0.081	1.39e-05	8.72e-04	0.007	0.002 - 0.011	5.05e-03	0.021	0.874	0.785 - 0.973	0.014	0.048	No
6387_61_3	DEFA5	-0.058	-0.084 - -0.032	1.39e-05	8.72e-04	-0.01	-0.015 - -0.005	4.99e-05	8.01e-04	1.233	1.103 - 1.378	2.22e-04	4.36e-03	No
4915_64_2	HBA1	0.058	0.032 - 0.084	1.41e-05	8.75e-04	0.002	-0.003 - 0.007	0.452	0.518	1.037	0.929 - 1.157	0.518	0.582	No
2602_2_2	ANGPT2	-0.06	-0.087 - -0.033	1.47e-05	8.99e-04	-0.003	-0.008 - 0.002	0.19	0.254	1.069	0.954 - 1.199	0.252	0.339	Yes
8042_88_3	SPINK9	0.056	0.031 - 0.081	1.49e-05	8.99e-04	0.002	-0.003 - 0.006	0.522	0.582	1.027	0.923 - 1.142	0.627	0.684	No
8243_55_3	SPINK1	-0.06	-0.087 - -0.033	1.53e-05	9.17e-04	-0.009	-0.014 - -0.004	5.37e-04	4.24e-03	1.19	1.061 - 1.335	3.02e-03	0.019	Yes
6406_3_3	C15orf48	0.064	0.035 - 0.093	1.64e-05	9.66e-04	0.003	-0.003 - 0.008	0.317	0.386	1.021	0.903 - 1.154	0.742	0.785	No
3580_25_8	SERPINA1	-0.06	-0.087 - -0.033	1.68e-05	9.77e-04	-0.011	-0.016 - -0.006	1.41e-05	2.87e-04	1.211	1.078 - 1.36	1.22e-03	0.012	Yes
3758_63_3	PROC	0.057	0.031 - 0.083	1.74e-05	1.00e-03	0.006	0.002 - 0.011	9.19e-03	0.029	0.868	0.777 - 0.969	0.012	0.043	Yes
3505_6_2	LTA	0.058	0.031 - 0.084	1.77e-05	1.01e-03	0.009	0.004 - 0.014	2.05e-04	2.13e-03	0.879	0.786 - 0.984	0.025	0.069	Yes
3004_67_2	PDCD1LG2	0.06	0.032 - 0.087	2.18e-05	1.23e-03	0.006	0.001 - 0.011	0.012	0.034	0.84	0.748 - 0.945	3.55e-03	0.021	Yes
8759_29_3	A4GALT	0.058	0.031 - 0.085	2.21e-05	1.23e-03	0.005	0 - 0.01	0.043	0.084	0.931	0.831 - 1.042	0.214	0.297	Yes
3737_6_3	CTSH	-0.058	-0.084 - -0.031	2.27e-05	1.25e-03	-0.001	-0.006 - 0.004	0.67	0.721	1.051	0.94 - 1.176	0.383	0.463	No
8878_48_3	YTHDC1	-0.055	-0.08 - -0.03	2.37e-05	1.28e-03	-0.004	-0.009 - 0	0.059	0.104	1.11	0.997 - 1.236	0.057	0.119	No
9758_17_3	RPS4X	-0.058	-0.085 - -0.031	2.38e-05	1.28e-03	-0.006	-0.011 - -0.001	0.018	0.045	1.118	0.998 - 1.252	0.053	0.113	No
5508_62_3	CTSD	-0.061	-0.089 - -0.033	2.53e-05	1.35e-03	-0.001	-0.006 - 0.004	0.702	0.744	1.08	0.958 - 1.217	0.209	0.293	Yes
6409_57_3	ADGRF5	0.059	0.032 - 0.086	2.66e-05	1.40e-03	0.008	0.003 - 0.013	1.37e-03	8.24e-03	0.9	0.802 - 1.011	0.075	0.14	Yes
5122_92_2	SEMA6A	0.058	0.031 - 0.085	2.71e-05	1.40e-03	0.009	0.004 - 0.013	6.71e-04	5.01e-03	0.832	0.742 - 0.934	1.85e-03	0.015	Yes
7905_30_3	HP	-0.053	-0.077 - -0.028	2.73e-05	1.40e-03	-0.006	-0.011 - -0.002	6.70e-03	0.024	1.068	0.963 - 1.185	0.213	0.297	Yes
10980_11_3	ACHE	0.06	0.032 - 0.088	2.82e-05	1.44e-03	0.01	0.005 - 0.015	1.79e-04	1.98e-03	0.84	0.745 - 0.947	4.24e-03	0.024	Yes
8427_118_3	RSPO3	-0.061	-0.09 - -0.032	3.23e-05	1.63e-03	-0.008	-0.013 - -0.002	4.68e-03	0.019	1.222	1.081 - 1.38	1.33e-03	0.012	Yes
3485_28_2	B2M	-0.062	-0.091 - -0.033	3.49e-05	1.73e-03	-0.004	-0.009 - 0.001	0.133	0.193	1.104	0.976 - 1.249	0.114	0.186	No
2837_3_2	MET	0.056	0.029 - 0.082	3.50e-05	1.73e-03	0.002	-0.003 - 0.007	0.486	0.55	0.989	0.885 - 1.106	0.851	0.876	Yes
2575_5_5	LEP	-0.065	-0.096 - -0.034	3.59e-05	1.75e-03	0.014	0.009 - 0.02	3.96e-07	1.61e-05	0.769	0.675 - 0.877	9.12e-05	2.18e-03	No
6442_6_3	BAGE3	0.058	0.03 - 0.085	3.75e-05	1.81e-03	0.005	0 - 0.01	0.071	0.12	0.89	0.793 - 0.999	0.048	0.107	No
8480_29_3	EFEMP1	-0.061	-0.09 - -0.032	4.00e-05	1.91e-03	-0.007	-0.012 - -0.002	0.01	0.031	1.226	1.084 - 1.386	1.20e-03	0.012	Yes
7648_9_3	MYBPC1	-0.054	-0.08 - -0.028	4.10e-05	1.92e-03	-0.007	-0.011 - -0.002	5.42e-03	0.021	1.162	1.041 - 1.296	7.32e-03	0.033	Yes
8863_3_3	PIK3R1	0.055	0.029 - 0.082	4.10e-05	1.92e-03	0.008	0.003 - 0.012	1.71e-03	9.44e-03	0.856	0.765 - 0.957	6.18e-03	0.029	No
2789_26_2	MMP7	-0.056	-0.083 - -0.029	4.59e-05	2.13e-03	-0.003	-0.008 - 0.002	0.268	0.334	1.099	0.982 - 1.231	0.101	0.174	Yes
8055_33_3	DGCR2	-0.053	-0.078 - -0.027	4.64e-05	2.14e-03	-0.009	-0.014 - -0.004	1.54e-04	1.81e-03	1.16	1.041 - 1.292	7.10e-03	0.032	No
6557_50_3	LRRC15	0.055	0.029 - 0.081	4.71e-05	2.14e-03	0.001	-0.004 - 0.006	0.633	0.687	0.976	0.873 - 1.091	0.666	0.72	Yes
5260_80_3	TYK2	-0.055	-0.081 - -0.029	4.73e-05	2.14e-03	-0.003	-0.008 - 0.002	0.269	0.334	1.008	0.902 - 1.126	0.885	0.906	No
11657_86_3	SOCS7	-0.055	-0.082 - -0.029	4.81e-05	2.15e-03	-0.008	-0.013 - -0.003	1.42e-03	8.34e-03	1.152	1.03 - 1.289	0.013	0.046	No
7640_29_3	LRP1B	0.053	0.027 - 0.078	5.16e-05	2.28e-03	0.013	0.008 - 0.017	8.23e-08	4.36e-06	0.803	0.72 - 0.894	6.77e-05	1.71e-03	No
8921_139_3	PABPN1	-0.053	-0.079 - -0.027	5.22e-05	2.28e-03	-0.007	-0.012 - -0.002	2.69e-03	0.013	1.167	1.047 - 1.302	5.26e-03	0.027	No
3028_36_2	CCL23	0.057	0.029 - 0.084	5.24e-05	2.28e-03	0.004	-0.001 - 0.009	0.106	0.162	0.929	0.828 - 1.042	0.208	0.293	Yes
5646_20_3	RNASE6	-0.055	-0.082 - -0.029	5.32e-05	2.29e-03	-0.001	-0.006 - 0.004	0.738	0.778	1.097	0.98 - 1.228	0.108	0.18	Yes
7128_9_3	VWA2	0.053	0.027 - 0.079	5.50e-05	2.33e-03	0.007	0.002 - 0.012	2.94e-03	0.014	0.874	0.783 - 0.976	0.017	0.053	Yes
10387_1_3	NPPB	0.055	0.028 - 0.082	5.51e-05	2.33e-03	0.003	-0.002 - 0.008	0.187	0.251	0.965	0.862 - 1.08	0.533	0.595	No
5360_9_2	AKT2	-0.055	-0.082 - -0.028	5.95e-05	2.50e-03	-0.005	-0.01 - 0	0.034	0.072	1.157	1.033 - 1.295	0.012	0.043	No
5107_7_2	NOTCH1	0.054	0.028 - 0.08	6.22e-05	2.59e-03	0.004	-0.001 - 0.009	0.086	0.14	0.947	0.847 - 1.059	0.338	0.425	No
4707_50_2	SFN	-0.054	-0.081 - -0.028	6.32e-05	2.60e-03	-0.002	-0.007 - 0.003	0.495	0.556	1.059	0.947 - 1.183	0.316	0.406	No
5070_76_3	TNFRSF6B	-0.052	-0.078 - -0.027	6.54e-05	2.66e-03	-0.004	-0.009 - 0	0.075	0.125	1.206	1.081 - 1.346	7.72e-04	9.52e-03	Yes
14084_191_3	ICOS	-0.055	-0.081 - -0.028	6.56e-05	2.66e-03	-0.006	-0.011 - -0.001	0.019	0.048	1.222	1.091 - 1.37	5.55e-04	8.17e-03	No
14125_5_3	APOM	0.053	0.027 - 0.079	6.65e-05	2.66e-03	-0.005	-0.009 - 0	0.05	0.094	1.108	0.993 - 1.237	0.067	0.129	Yes
11266_8_3	SELPLG	0.057	0.029 - 0.085	6.69e-05	2.66e-03	0.003	-0.002 - 0.008	0.237	0.3	0.916	0.814 - 1.031	0.146	0.225	Yes
8252_2_3	NOTUM	0.053	0.027 - 0.079	6.75e-05	2.66e-03	0.009	0.004 - 0.013	3.71e-04	3.22e-03	0.955	0.856 - 1.065	0.406	0.484	Yes
8903_1_3	COX6C	-0.054	-0.08 - -0.027	6.80e-05	2.66e-03	-0.006	-0.01 - -0.001	0.023	0.053	1.155	1.032 - 1.291	0.012	0.043	No
6380_23_3	MRPL58	-0.055	-0.082 - -0.028	7.32e-05	2.84e-03	-0.011	-0.016 - -0.006	2.08e-05	3.80e-04	1.276	1.136 - 1.433	3.70e-05	1.22e-03	No
12466_7_3	HNRNPA1	-0.054	-0.081 - -0.027	7.36e-05	2.84e-03	-0.003	-0.008 - 0.002	0.233	0.297	1.05	0.938 - 1.176	0.393	0.471	No
8484_8_3	LEP	-0.059	-0.088 - -0.03	7.60e-05	2.91e-03	0.004	-0.001 - 0.01	0.113	0.173	0.959	0.849 - 1.084	0.501	0.565	No
7167_102_3	VAPA	-0.055	-0.082 - -0.028	8.15e-05	3.09e-03	-0.007	-0.012 - -0.002	7.35e-03	0.025	1.115	0.994 - 1.252	0.064	0.126	No
9764_79_3	HNRNPF	-0.053	-0.079 - -0.026	8.46e-05	3.19e-03	-0.005	-0.01 - -0.001	0.025	0.057	1.106	0.991 - 1.236	0.073	0.138	No
3290_50_2	CD109	0.051	0.026 - 0.077	8.83e-05	3.28e-03	0.005	0 - 0.01	0.04	0.081	0.902	0.809 - 1.006	0.063	0.125	Yes
14708_59_3	C8G	-0.055	-0.083 - -0.028	8.94e-05	3.28e-03	-0.008	-0.013 - -0.003	1.47e-03	8.57e-03	1.105	0.983 - 1.242	0.094	0.166	Yes
2960_66_2	CFP	0.051	0.026 - 0.077	8.95e-05	3.28e-03	0.011	0.006 - 0.015	5.36e-06	1.49e-04	0.831	0.745 - 0.925	7.72e-04	9.52e-03	No
3175_51_5	ADAMTS13	0.052	0.026 - 0.079	9.02e-05	3.28e-03	0.007	0.002 - 0.012	3.87e-03	0.017	0.893	0.799 - 0.998	0.046	0.103	Yes
6388_21_3	CCDC126	0.054	0.027 - 0.081	9.05e-05	3.28e-03	-0.001	-0.006 - 0.004	0.622	0.677	1.085	0.968 - 1.216	0.161	0.245	Yes
3519_3_2	CCL17	-0.052	-0.078 - -0.026	9.13e-05	3.28e-03	-0.007	-0.011 - -0.002	6.48e-03	0.023	1.134	1.015 - 1.267	0.026	0.071	Yes
9343_16_3	IL2RB	0.053	0.026 - 0.08	9.73e-05	3.44e-03	0.009	0.004 - 0.014	3.07e-04	2.96e-03	0.874	0.781 - 0.978	0.019	0.059	Yes
13093_6_3	SECTM1	-0.053	-0.079 - -0.026	9.78e-05	3.44e-03	-0.005	-0.01 - 0	0.05	0.094	1.107	0.991 - 1.238	0.072	0.137	Yes
11102_22_3	REG4	-0.055	-0.082 - -0.027	9.85e-05	3.44e-03	-0.011	-0.016 - -0.006	2.97e-05	5.07e-04	1.286	1.143 - 1.446	2.76e-05	1.05e-03	Yes
3339_33_1	THBS2	-0.054	-0.081 - -0.027	9.87e-05	3.44e-03	0.001	-0.004 - 0.006	0.699	0.743	0.997	0.89 - 1.118	0.963	0.966	Yes
6913_189_3	HMGB2	-0.053	-0.079 - -0.026	1.00e-04	3.47e-03	-0.006	-0.011 - -0.001	0.011	0.032	1.119	1.001 - 1.252	0.049	0.107	No
7780_34_3	MZB1	-0.052	-0.078 - -0.026	1.02e-04	3.52e-03	-0.007	-0.012 - -0.003	2.77e-03	0.013	1.157	1.035 - 1.292	0.01	0.04	Yes
8369_102_3	DAG1	-0.052	-0.078 - -0.026	1.03e-04	3.52e-03	-0.007	-0.011 - -0.002	7.09e-03	0.025	1.126	1.007 - 1.258	0.037	0.09	No
7923_41_3	SEMA4C	0.052	0.026 - 0.079	1.04e-04	3.52e-03	0.004	-0.001 - 0.009	0.121	0.18	0.95	0.85 - 1.062	0.369	0.452	Yes
5443_62_2	NPPA	-0.056	-0.084 - -0.028	1.05e-04	3.52e-03	-0.008	-0.013 - -0.003	3.47e-03	0.016	1.142	1.015 - 1.286	0.027	0.073	No
5301_7_3	CCL11	-0.051	-0.076 - -0.025	1.07e-04	3.58e-03	-0.008	-0.012 - -0.003	1.52e-03	8.70e-03	1.194	1.071 - 1.332	1.40e-03	0.012	Yes
2381_52_4	C5	-0.055	-0.082 - -0.027	1.08e-04	3.58e-03	-0.008	-0.013 - -0.003	2.51e-03	0.013	1.158	1.029 - 1.302	0.015	0.048	Yes
5693_6_3	REG1B	-0.053	-0.08 - -0.026	1.09e-04	3.59e-03	-0.006	-0.011 - -0.001	0.013	0.036	1.14	1.019 - 1.276	0.022	0.064	No
10025_1_3	DLD	0.053	0.026 - 0.079	1.14e-04	3.71e-03	0.004	-0.001 - 0.009	0.137	0.196	0.935	0.836 - 1.047	0.247	0.336	Yes
3739_72_4	ITGA2B	-0.051	-0.077 - -0.025	1.14e-04	3.71e-03	-0.009	-0.014 - -0.004	2.49e-04	2.49e-03	1.183	1.059 - 1.32	2.78e-03	0.019	No
2950_57_2	IGFBP4	-0.054	-0.081 - -0.027	1.17e-04	3.79e-03	0.005	0 - 0.01	0.036	0.075	0.935	0.833 - 1.05	0.258	0.344	Yes
9749_190_3	LCP1	0.053	0.026 - 0.079	1.20e-04	3.87e-03	0.01	0.005 - 0.015	3.53e-05	5.84e-04	0.861	0.768 - 0.965	0.01	0.04	Yes
13088_397_3	BTC	-0.051	-0.077 - -0.025	1.24e-04	3.96e-03	-0.008	-0.013 - -0.003	8.19e-04	5.71e-03	1.193	1.068 - 1.332	1.77e-03	0.015	No
11480_1_3	ALDH3A1	-0.051	-0.078 - -0.025	1.28e-04	4.05e-03	-0.004	-0.009 - 0	0.073	0.123	1.159	1.037 - 1.295	9.36e-03	0.038	Yes
3324_51_1	LY9	0.052	0.026 - 0.079	1.31e-04	4.11e-03	0.005	0 - 0.01	0.042	0.083	0.879	0.785 - 0.985	0.026	0.072	Yes
8900_28_3	NEO1	0.051	0.025 - 0.077	1.35e-04	4.21e-03	0.004	-0.001 - 0.009	0.091	0.144	0.929	0.832 - 1.037	0.191	0.277	Yes
14157_21_3	YWHAE	0.053	0.026 - 0.08	1.36e-04	4.21e-03	0.002	-0.002 - 0.007	0.328	0.397	0.956	0.853 - 1.072	0.441	0.514	No
14105_5_3	SERPINA4	0.051	0.025 - 0.077	1.42e-04	4.38e-03	0.008	0.003 - 0.013	7.08e-04	5.14e-03	0.855	0.765 - 0.956	6.03e-03	0.029	Yes
13107_9_3	LYPD3	-0.054	-0.081 - -0.026	1.43e-04	4.38e-03	-0.006	-0.011 - 0	0.032	0.068	1.105	0.983 - 1.242	0.094	0.166	No
12603_87_3	PABPC4	0.052	0.025 - 0.078	1.47e-04	4.49e-03	0.01	0.005 - 0.014	9.62e-05	1.27e-03	0.881	0.787 - 0.987	0.028	0.074	No
5934_1_3	FTH1	0.051	0.025 - 0.077	1.52e-04	4.59e-03	0.006	0.001 - 0.011	0.01	0.031	0.861	0.771 - 0.961	7.81e-03	0.034	No
2573_20_15	IL6	-0.054	-0.082 - -0.026	1.53e-04	4.59e-03	-0.006	-0.011 - -0.001	0.03	0.067	1.126	1.002 - 1.266	0.046	0.103	No
6506_54_3	TMED10	-0.054	-0.082 - -0.026	1.54e-04	4.61e-03	-0.004	-0.009 - 0.001	0.166	0.229	1.093	0.973 - 1.229	0.135	0.212	No
11283_13_3	DCAF5	-0.055	-0.084 - -0.027	1.64e-04	4.84e-03	-0.006	-0.011 - -0.001	0.021	0.051	1.12	0.992 - 1.264	0.067	0.129	No
2711_6_2	CNTFR	0.052	0.025 - 0.079	1.65e-04	4.84e-03	0.005	0 - 0.01	0.062	0.108	0.885	0.791 - 0.992	0.035	0.088	Yes
12453_161_3	NXF1	-0.051	-0.077 - -0.024	1.66e-04	4.84e-03	-0.007	-0.011 - -0.002	6.12e-03	0.023	1.171	1.047 - 1.309	5.52e-03	0.027	No
3590_8_3	C1S	-0.05	-0.077 - -0.024	1.67e-04	4.84e-03	0.002	-0.003 - 0.007	0.464	0.531	0.948	0.849 - 1.059	0.344	0.428	No
7019_13_3	SEMA7A	0.054	0.026 - 0.081	1.67e-04	4.84e-03	0.009	0.004 - 0.014	6.98e-04	5.14e-03	0.828	0.736 - 0.933	1.83e-03	0.015	No
11851_21_3	TREM2	-0.052	-0.08 - -0.025	1.74e-04	5.01e-03	-0.004	-0.009 - 0.001	0.127	0.187	1.107	0.988 - 1.241	0.08	0.148	Yes
2974_61_2	CNTN1	0.05	0.024 - 0.077	1.77e-04	5.07e-03	0.006	0.002 - 0.011	9.52e-03	0.03	0.874	0.782 - 0.978	0.019	0.059	Yes
2765_4_3	GDF11	0.051	0.024 - 0.078	1.85e-04	5.27e-03	0.008	0.003 - 0.013	9.82e-04	6.46e-03	0.884	0.79 - 0.99	0.032	0.082	No
4769_10_3	OLFM4	0.052	0.025 - 0.08	1.86e-04	5.28e-03	0.011	0.006 - 0.016	1.05e-05	2.38e-04	0.788	0.701 - 0.886	6.52e-05	1.71e-03	No
4135_84_2	IGHE	-0.05	-0.076 - -0.024	1.89e-04	5.30e-03	-0.004	-0.009 - 0.001	0.116	0.175	1.135	1.016 - 1.268	0.025	0.069	No
4232_19_2	IGF1R	0.053	0.025 - 0.081	1.92e-04	5.37e-03	0.004	-0.001 - 0.009	0.142	0.201	0.935	0.831 - 1.051	0.258	0.344	No
10795_32_3	IL15	-0.049	-0.075 - -0.024	1.94e-04	5.37e-03	0	-0.005 - 0.004	0.91	0.921	1.04	0.933 - 1.161	0.477	0.543	No
6213_10_3	CGB7	-0.051	-0.077 - -0.024	1.94e-04	5.37e-03	-0.007	-0.011 - -0.002	7.36e-03	0.025	1.113	0.995 - 1.245	0.062	0.124	No
11645_9_3	P4HA1	-0.048	-0.073 - -0.023	1.97e-04	5.40e-03	-0.009	-0.013 - -0.004	1.44e-04	1.81e-03	1.218	1.094 - 1.356	3.19e-04	5.80e-03	No
2278_61_4	TIMP2	-0.056	-0.086 - -0.027	1.99e-04	5.43e-03	-0.006	-0.012 - -0.001	0.02	0.048	1.172	1.035 - 1.327	0.012	0.044	Yes
9793_145_3	IGDCC4	0.051	0.024 - 0.078	2.01e-04	5.46e-03	0.004	-0.001 - 0.009	0.094	0.147	0.918	0.82 - 1.028	0.138	0.216	Yes
5691_2_3	CRISPLD2	-0.047	-0.072 - -0.022	2.03e-04	5.47e-03	-0.006	-0.01 - -0.001	0.013	0.036	1.161	1.045 - 1.291	5.49e-03	0.027	Yes
6947_4_3	ST3GAL6	0.048	0.023 - 0.073	2.03e-04	5.47e-03	0.002	-0.003 - 0.006	0.432	0.498	0.972	0.874 - 1.082	0.607	0.667	Yes
13565_2_3	RBL2	-0.052	-0.08 - -0.025	2.10e-04	5.61e-03	-0.013	-0.018 - -0.008	1.92e-07	8.47e-06	1.279	1.135 - 1.44	5.10e-05	1.50e-03	No
9755_19_3	DBNL	-0.06	-0.092 - -0.028	2.11e-04	5.61e-03	-0.005	-0.011 - 0.001	0.096	0.15	1.097	0.96 - 1.252	0.174	0.259	Yes
12448_246_3	NMT1	-0.05	-0.076 - -0.024	2.12e-04	5.61e-03	-0.007	-0.011 - -0.002	7.33e-03	0.025	1.127	1.008 - 1.261	0.036	0.088	No
5112_73_3	CD200	0.051	0.024 - 0.078	2.15e-04	5.64e-03	0.005	0 - 0.01	0.031	0.068	0.968	0.863 - 1.085	0.577	0.639	Yes
3805_16_2	ESM1	0.051	0.024 - 0.078	2.21e-04	5.79e-03	0.003	-0.002 - 0.008	0.227	0.292	0.944	0.842 - 1.058	0.322	0.41	Yes
9002_36_3	SERPINA11	-0.065	-0.1 - -0.031	2.34e-04	6.09e-03	-0.018	-0.024 - -0.012	3.00e-08	1.99e-06	1.556	1.335 - 1.813	1.55e-08	2.75e-06	Yes
10447_18_3	PABPC3	0.05	0.024 - 0.077	2.36e-04	6.09e-03	0.009	0.004 - 0.014	1.76e-04	1.98e-03	0.845	0.754 - 0.947	3.67e-03	0.021	No
7970_315_3	ART3	0.052	0.024 - 0.08	2.40e-04	6.14e-03	0	-0.005 - 0.005	0.937	0.945	1.045	0.93 - 1.175	0.457	0.527	Yes
9748_31_3	GSTM3	0.048	0.023 - 0.074	2.40e-04	6.14e-03	0.007	0.002 - 0.011	5.39e-03	0.021	0.868	0.778 - 0.968	0.011	0.042	Yes
3773_15_4	TEK	0.049	0.023 - 0.076	2.60e-04	6.61e-03	0.006	0.001 - 0.011	0.02	0.048	0.892	0.798 - 0.997	0.045	0.103	Yes
3807_1_2	FGF23	-0.049	-0.075 - -0.023	2.64e-04	6.68e-03	-0.005	-0.009 - 0	0.056	0.1	1.173	1.051 - 1.31	4.40e-03	0.025	Yes
10880_38_3	FAM163B	-0.049	-0.075 - -0.022	2.73e-04	6.88e-03	-0.005	-0.01 - -0.001	0.028	0.062	1.107	0.992 - 1.235	0.069	0.133	No
3743_1_2	MMP10	-0.051	-0.078 - -0.023	2.83e-04	7.08e-03	-0.007	-0.012 - -0.002	5.40e-03	0.021	1.159	1.033 - 1.3	0.012	0.043	Yes
8288_27_3	APOH	0.05	0.023 - 0.077	2.86e-04	7.12e-03	0.005	0 - 0.01	0.047	0.09	0.913	0.814 - 1.023	0.116	0.188	Yes
11454_87_3	EIF3G	-0.052	-0.08 - -0.024	2.89e-04	7.17e-03	-0.003	-0.008 - 0.002	0.212	0.28	1.074	0.954 - 1.209	0.236	0.323	No
9231_23_3	IMPAD1	0.05	0.023 - 0.077	2.92e-04	7.20e-03	0.003	-0.002 - 0.008	0.213	0.28	0.914	0.816 - 1.024	0.121	0.196	Yes
6049_64_3	PTPRS	0.049	0.022 - 0.075	3.03e-04	7.37e-03	0.003	-0.002 - 0.008	0.185	0.25	0.931	0.833 - 1.041	0.208	0.293	No
14073_31_3	HPX	0.055	0.025 - 0.085	3.05e-04	7.37e-03	0.001	-0.004 - 0.007	0.691	0.739	0.936	0.826 - 1.061	0.304	0.393	Yes
9849_13_3	APEX1	-0.048	-0.074 - -0.022	3.05e-04	7.37e-03	-0.005	-0.009 - 0	0.053	0.098	1.076	0.964 - 1.2	0.19	0.277	Yes
12763_69_3	ZNF334	0.049	0.023 - 0.076	3.06e-04	7.37e-03	0.004	-0.001 - 0.009	0.088	0.142	0.893	0.797 - 0.999	0.049	0.107	No
2835_1_4	XRCC6	-0.054	-0.084 - -0.025	3.07e-04	7.37e-03	-0.004	-0.009 - 0.001	0.135	0.194	1.094	0.967 - 1.238	0.153	0.235	No
10521_10_3	MXRA8	0.049	0.023 - 0.076	3.09e-04	7.38e-03	-0.003	-0.008 - 0.002	0.228	0.292	1.114	0.994 - 1.248	0.063	0.125	No
3613_62_5	FCN1	-0.049	-0.075 - -0.022	3.17e-04	7.55e-03	-0.007	-0.011 - -0.002	7.30e-03	0.025	1.12	1.002 - 1.253	0.046	0.103	Yes
9870_17_3	WARS	0.048	0.022 - 0.075	3.23e-04	7.64e-03	0.009	0.004 - 0.014	3.42e-04	3.07e-03	0.868	0.776 - 0.971	0.013	0.046	Yes
2418_55_9	APOE	0.047	0.021 - 0.072	3.31e-04	7.80e-03	0.011	0.006 - 0.015	4.27e-06	1.26e-04	0.863	0.775 - 0.961	7.12e-03	0.032	Yes
9742_59_3	DDX39B	-0.048	-0.075 - -0.022	3.34e-04	7.82e-03	-0.003	-0.008 - 0.002	0.199	0.264	1.078	0.965 - 1.204	0.185	0.271	No
3514_49_2	PRTN3	-0.047	-0.073 - -0.022	3.36e-04	7.84e-03	-0.007	-0.012 - -0.003	2.10e-03	0.011	1.135	1.018 - 1.267	0.023	0.065	Yes
3607_71_1	DKK3	0.05	0.023 - 0.078	3.41e-04	7.88e-03	0.003	-0.002 - 0.008	0.227	0.292	0.934	0.832 - 1.049	0.251	0.339	Yes
2706_69_2	SERPINA7	0.048	0.022 - 0.074	3.41e-04	7.88e-03	0.003	-0.002 - 0.008	0.216	0.282	0.979	0.877 - 1.093	0.709	0.755	No
6440_31_3	MFAP5	0.05	0.022 - 0.077	3.53e-04	8.10e-03	0.006	0.001 - 0.011	0.011	0.033	0.921	0.822 - 1.033	0.161	0.245	No
7200_4_3	LRFN2	0.049	0.022 - 0.076	3.54e-04	8.10e-03	0.005	0 - 0.009	0.067	0.114	0.901	0.804 - 1.01	0.073	0.137	No
10361_25_3	OAS1	-0.047	-0.073 - -0.021	3.61e-04	8.22e-03	-0.006	-0.011 - -0.001	0.013	0.036	1.19	1.066 - 1.328	1.92e-03	0.015	Yes
4673_13_2	IL6	-0.047	-0.073 - -0.021	3.75e-04	8.50e-03	-0.006	-0.01 - -0.001	0.019	0.046	1.144	1.025 - 1.275	0.016	0.052	No
11814_29_3	MET	0.048	0.022 - 0.075	3.79e-04	8.56e-03	0	-0.005 - 0.005	0.987	0.987	1.021	0.913 - 1.141	0.721	0.765	Yes
13595_20_3	THTPA	0.05	0.022 - 0.077	3.84e-04	8.62e-03	0.005	0 - 0.01	0.043	0.085	0.92	0.82 - 1.034	0.161	0.245	No
2888_49_2	C7	-0.053	-0.083 - -0.024	3.91e-04	8.74e-03	-0.006	-0.012 - -0.001	0.021	0.05	1.153	1.019 - 1.306	0.024	0.069	Yes
3198_4_1	IDS	0.048	0.022 - 0.075	3.96e-04	8.74e-03	0.001	-0.003 - 0.006	0.545	0.603	1.038	0.928 - 1.161	0.516	0.58	No
11388_75_3	WFDC2	-0.052	-0.081 - -0.023	3.97e-04	8.74e-03	-0.009	-0.014 - -0.003	1.26e-03	7.78e-03	1.22	1.08 - 1.378	1.43e-03	0.012	Yes
9348_1_3	C1RL	-0.055	-0.086 - -0.025	3.98e-04	8.74e-03	-0.006	-0.012 - -0.001	0.032	0.068	1.11	0.977 - 1.261	0.109	0.18	Yes
5756_66_3	PAPPA2	-0.048	-0.075 - -0.022	3.98e-04	8.74e-03	-0.007	-0.012 - -0.002	5.72e-03	0.022	1.165	1.041 - 1.303	7.84e-03	0.034	No
3727_35_1	PYY	-0.047	-0.073 - -0.021	4.01e-04	8.77e-03	-0.005	-0.009 - 0	0.049	0.093	1.115	0.999 - 1.244	0.052	0.111	Yes
3206_4_2	LYVE1	-0.06	-0.094 - -0.027	4.18e-04	9.05e-03	-0.006	-0.012 - 0	0.064	0.11	1.154	1.003 - 1.328	0.046	0.103	Yes
4564_2_2	PLXNC1	0.049	0.022 - 0.077	4.18e-04	9.05e-03	0.008	0.003 - 0.013	3.03e-03	0.014	0.871	0.775 - 0.978	0.02	0.06	Yes
7210_25_3	APLP1	0.049	0.022 - 0.076	4.28e-04	9.19e-03	0.003	-0.001 - 0.008	0.167	0.23	0.959	0.855 - 1.075	0.47	0.538	No
6504_65_3	LOXL2	-0.048	-0.075 - -0.021	4.29e-04	9.19e-03	-0.006	-0.011 - -0.002	9.16e-03	0.029	1.217	1.086 - 1.363	7.22e-04	9.52e-03	No
10464_6_3	ANTXR1	0.049	0.022 - 0.076	4.32e-04	9.21e-03	-0.003	-0.008 - 0.002	0.191	0.256	1.127	1.005 - 1.264	0.04	0.096	No
11214_40_3	DNAJB9	-0.046	-0.072 - -0.02	4.37e-04	9.29e-03	-0.001	-0.005 - 0.004	0.782	0.811	1.044	0.937 - 1.163	0.435	0.51	No
5717_2_3	CILP	-0.047	-0.074 - -0.021	4.60e-04	9.74e-03	0	-0.005 - 0.004	0.859	0.88	1.023	0.915 - 1.144	0.688	0.739	No
13691_10_3	SLC5A8	0.049	0.022 - 0.077	4.68e-04	9.86e-03	0.007	0.002 - 0.012	4.60e-03	0.019	0.878	0.782 - 0.986	0.028	0.074	No
4467_49_2	SPARCL1	0.048	0.021 - 0.074	4.71e-04	9.86e-03	0.008	0.003 - 0.013	9.18e-04	6.16e-03	0.924	0.826 - 1.033	0.165	0.249	Yes
14116_129_3	S100A4	0.048	0.021 - 0.075	4.72e-04	9.86e-03	0.002	-0.003 - 0.007	0.345	0.413	0.975	0.87 - 1.092	0.656	0.711	Yes
13671_40_3	ELANE	-0.049	-0.076 - -0.021	4.79e-04	9.95e-03	-0.007	-0.011 - -0.002	9.59e-03	0.03	1.138	1.015 - 1.276	0.027	0.073	Yes
13095_51_3	REG1A	-0.051	-0.079 - -0.022	4.84e-04	0.01	-0.009	-0.014 - -0.003	1.08e-03	6.92e-03	1.207	1.071 - 1.36	2.01e-03	0.015	Yes
8969_49_3	CD14	-0.055	-0.087 - -0.024	4.96e-04	0.01	-0.007	-0.013 - -0.002	0.012	0.034	1.211	1.061 - 1.382	4.56e-03	0.025	Yes
4153_11_2	KLK3	-0.046	-0.072 - -0.02	5.02e-04	0.01	-0.007	-0.012 - -0.002	4.26e-03	0.018	1.12	1.004 - 1.25	0.042	0.099	Yes
6236_51_3	CTHRC1	-0.053	-0.083 - -0.023	5.04e-04	0.01	-0.002	-0.008 - 0.003	0.387	0.454	1.115	0.984 - 1.262	0.087	0.156	No
5465_32_3	HS6ST1	0.046	0.02 - 0.072	5.05e-04	0.01	0.006	0.001 - 0.01	0.017	0.043	0.896	0.803 - 1.001	0.051	0.111	Yes
9021_1_3	HAVCR1	-0.046	-0.072 - -0.02	5.31e-04	0.011	-0.003	-0.008 - 0.002	0.225	0.291	1.094	0.981 - 1.221	0.108	0.18	Yes
10391_1_3	ANGPTL3	-0.046	-0.073 - -0.02	5.32e-04	0.011	-0.005	-0.01 - 0	0.035	0.072	1.163	1.041 - 1.3	7.62e-03	0.033	Yes
8418_30_3	CTNNB1	0.05	0.022 - 0.079	5.33e-04	0.011	0.007	0.002 - 0.012	6.22e-03	0.023	0.804	0.711 - 0.909	5.03e-04	8.07e-03	No
9805_51_3	SEMA4B	0.049	0.021 - 0.076	5.34e-04	0.011	0.003	-0.002 - 0.008	0.271	0.335	0.914	0.813 - 1.028	0.134	0.212	No
4721_54_2	TFF3	-0.05	-0.078 - -0.022	5.35e-04	0.011	-0.007	-0.013 - -0.002	4.39e-03	0.019	1.188	1.055 - 1.339	4.61e-03	0.025	Yes
4903_72_1	PPP3CA	0.048	0.021 - 0.074	5.43e-04	0.011	0.006	0.001 - 0.011	0.011	0.033	0.903	0.806 - 1.012	0.078	0.144	No
6525_17_3	DUSP13	0.047	0.02 - 0.073	5.45e-04	0.011	0.007	0.002 - 0.012	4.35e-03	0.019	0.932	0.833 - 1.042	0.216	0.298	Yes
11348_132_3	P4HA2	-0.045	-0.071 - -0.02	5.51e-04	0.011	-0.005	-0.01 - -0.001	0.026	0.059	1.151	1.034 - 1.282	0.01	0.04	No
7239_9_3	GSTM1	0.048	0.021 - 0.075	5.55e-04	0.011	0.005	0 - 0.01	0.058	0.103	0.936	0.835 - 1.05	0.26	0.345	Yes
13963_7_3	TOLLIP	-0.051	-0.079 - -0.022	5.55e-04	0.011	-0.008	-0.013 - -0.002	4.28e-03	0.018	1.154	1.023 - 1.301	0.02	0.06	No
9111_40_3	JPH4	-0.046	-0.071 - -0.02	5.57e-04	0.011	-0.01	-0.015 - -0.006	1.71e-05	3.36e-04	1.176	1.054 - 1.31	3.55e-03	0.021	No
12387_7_3	PDLIM4	0.049	0.021 - 0.076	5.60e-04	0.011	0.006	0.001 - 0.011	0.018	0.044	0.877	0.779 - 0.986	0.028	0.074	Yes
7655_11_3	NPPB	-0.048	-0.076 - -0.021	5.69e-04	0.011	-0.004	-0.009 - 0.001	0.104	0.16	1.136	1.012 - 1.276	0.03	0.078	Yes
5741_55_3	RNASE3	-0.045	-0.071 - -0.02	5.70e-04	0.011	-0.004	-0.009 - 0	0.075	0.125	1.085	0.973 - 1.209	0.142	0.219	Yes
4413_3_2	SLPI	-0.051	-0.08 - -0.022	5.71e-04	0.011	-0.005	-0.01 - 0.001	0.088	0.142	1.168	1.033 - 1.321	0.013	0.046	Yes
13397_88_3	DEFB4A	-0.048	-0.075 - -0.021	5.86e-04	0.011	-0.008	-0.013 - -0.003	9.87e-04	6.46e-03	1.222	1.089 - 1.371	6.30e-04	8.79e-03	No
4127_75_1	C6	0.047	0.02 - 0.074	5.91e-04	0.011	0.004	-0.001 - 0.009	0.117	0.176	0.891	0.796 - 0.998	0.046	0.103	No
10427_2_3	KCNE2	-0.045	-0.071 - -0.02	5.97e-04	0.011	-0.002	-0.007 - 0.003	0.406	0.472	1.128	1.012 - 1.258	0.029	0.077	No
11544_39_3	PHF3	-0.043	-0.068 - -0.019	6.02e-04	0.011	-0.008	-0.013 - -0.004	4.34e-04	3.65e-03	1.188	1.069 - 1.32	1.40e-03	0.012	No
3204_2_2	LTA4H	0.046	0.02 - 0.072	6.15e-04	0.012	0.007	0.002 - 0.011	6.32e-03	0.023	0.919	0.822 - 1.026	0.133	0.21	Yes
13657_2_3	PNKP	-0.045	-0.07 - -0.019	6.33e-04	0.012	-0.007	-0.012 - -0.003	2.07e-03	0.011	1.094	0.983 - 1.218	0.1	0.173	Yes
13986_6_3	LANCL1	0.047	0.02 - 0.073	6.46e-04	0.012	0.008	0.004 - 0.013	7.54e-04	5.40e-03	0.84	0.75 - 0.941	2.68e-03	0.018	Yes
4482_66_2	C5	-0.055	-0.086 - -0.023	6.48e-04	0.012	-0.006	-0.011 - 0	0.052	0.096	1.147	1.004 - 1.31	0.043	0.1	Yes
3344_60_4	SERPINC1	0.043	0.018 - 0.068	6.61e-04	0.012	0.004	-0.001 - 0.008	0.118	0.176	0.967	0.871 - 1.075	0.535	0.597	No
9297_12_3	B3GNT8	0.046	0.02 - 0.072	6.71e-04	0.012	0.006	0.001 - 0.011	0.013	0.036	0.91	0.815 - 1.018	0.099	0.171	Yes
6462_12_3	TIMP4	-0.048	-0.075 - -0.02	6.78e-04	0.012	-0.005	-0.01 - 0	0.068	0.115	1.182	1.052 - 1.328	4.85e-03	0.026	Yes
5715_4_3	ABHD14A	-0.046	-0.073 - -0.02	6.83e-04	0.012	-0.002	-0.006 - 0.003	0.515	0.576	1.028	0.919 - 1.15	0.632	0.688	No
2668_70_2	CAPN1	0.049	0.021 - 0.077	6.91e-04	0.013	0.006	0.001 - 0.012	0.014	0.037	0.926	0.822 - 1.042	0.202	0.288	Yes
7211_2_3	RNASE1	-0.048	-0.076 - -0.02	6.93e-04	0.013	0.004	-0.001 - 0.009	0.132	0.192	0.954	0.849 - 1.071	0.424	0.5	Yes
3317_33_1	HTRA2	0.05	0.021 - 0.079	7.03e-04	0.013	0.006	0.001 - 0.011	0.022	0.051	0.881	0.779 - 0.996	0.043	0.101	No
13098_93_3	VEGFD	-0.048	-0.075 - -0.02	7.22e-04	0.013	-0.009	-0.014 - -0.004	5.58e-04	4.29e-03	1.257	1.118 - 1.415	1.38e-04	2.93e-03	No
7853_19_3	SCO1	0.048	0.02 - 0.075	7.38e-04	0.013	0.005	0 - 0.01	0.073	0.123	0.961	0.855 - 1.079	0.499	0.564	No
9187_2_3	HMGN1	-0.047	-0.074 - -0.02	7.40e-04	0.013	0	-0.005 - 0.005	0.895	0.909	1.002	0.894 - 1.124	0.966	0.968	No
14337_1_3	TRAPPC3	-0.047	-0.074 - -0.02	7.47e-04	0.013	-0.006	-0.011 - -0.001	0.021	0.05	1.081	0.965 - 1.212	0.179	0.265	No
8484_24_3	LEP	-0.052	-0.083 - -0.022	7.48e-04	0.013	0.017	0.011 - 0.022	2.68e-09	3.55e-07	0.731	0.642 - 0.833	2.51e-06	1.33e-04	No
4801_13_3	LPO	-0.046	-0.072 - -0.019	7.50e-04	0.013	-0.002	-0.007 - 0.002	0.321	0.39	1.098	0.982 - 1.228	0.1	0.173	Yes
14254_27_3	PTPN4	-0.046	-0.072 - -0.019	7.58e-04	0.013	-0.006	-0.011 - -0.001	0.014	0.037	1.156	1.033 - 1.295	0.012	0.043	No
12893_159_3	IFI16	-0.045	-0.071 - -0.019	7.58e-04	0.013	-0.002	-0.007 - 0.002	0.328	0.397	1.032	0.926 - 1.151	0.567	0.63	No
6485_59_3	IGLL1	0.044	0.019 - 0.07	7.73e-04	0.013	0.002	-0.003 - 0.007	0.412	0.477	1.007	0.903 - 1.123	0.895	0.913	Yes
12630_8_3	ARFIP2	0.045	0.019 - 0.072	7.75e-04	0.013	-0.002	-0.007 - 0.002	0.311	0.38	1.037	0.928 - 1.159	0.522	0.585	No
14687_6_3	PLIN3	0.051	0.021 - 0.08	7.84e-04	0.014	0.006	0.001 - 0.011	0.027	0.061	0.79	0.695 - 0.899	3.42e-04	5.84e-03	No
12678_66_3	SNRPA	-0.044	-0.07 - -0.018	7.85e-04	0.014	-0.002	-0.007 - 0.003	0.434	0.499	1.039	0.933 - 1.158	0.486	0.55	No
13940_19_3	IFI16	-0.044	-0.069 - -0.018	8.02e-04	0.014	-0.003	-0.008 - 0.001	0.182	0.247	1.057	0.949 - 1.177	0.317	0.406	No
3708_62_1	A2M	0.045	0.019 - 0.071	8.04e-04	0.014	0.005	0.001 - 0.01	0.025	0.056	0.918	0.823 - 1.025	0.129	0.206	No
5843_60_3	EHMT2	0.045	0.019 - 0.072	8.13e-04	0.014	-0.004	-0.008 - 0.001	0.145	0.203	1.126	1.006 - 1.26	0.038	0.092	No
9760_13_3	MAPK9	0.046	0.019 - 0.073	8.14e-04	0.014	0.008	0.003 - 0.013	2.50e-03	0.013	0.856	0.762 - 0.96	8.02e-03	0.034	Yes
13102_1_3	FAM3D	-0.044	-0.07 - -0.018	8.29e-04	0.014	-0.003	-0.008 - 0.002	0.219	0.284	1.04	0.933 - 1.16	0.479	0.545	Yes
3723_1_2	NPPB	-0.043	-0.069 - -0.018	8.30e-04	0.014	-0.004	-0.009 - 0.001	0.092	0.146	1.156	1.038 - 1.287	8.38e-03	0.035	Yes
8953_47_3	HDGF	-0.046	-0.073 - -0.019	8.38e-04	0.014	-0.003	-0.008 - 0.002	0.246	0.31	1.053	0.94 - 1.181	0.371	0.452	Yes
13027_20_3	CBX7	-0.045	-0.072 - -0.019	8.44e-04	0.014	-0.005	-0.01 - 0	0.039	0.079	1.063	0.951 - 1.188	0.282	0.369	No
11302_237_3	TNR	0.047	0.02 - 0.075	8.51e-04	0.014	0.008	0.003 - 0.013	2.81e-03	0.013	0.834	0.741 - 0.94	2.82e-03	0.019	No
13117_232_3	CHKB	0.044	0.018 - 0.07	8.65e-04	0.014	0.009	0.004 - 0.013	3.15e-04	2.98e-03	0.798	0.715 - 0.892	6.30e-05	1.71e-03	No
6035_2_3	ST6GAL1	-0.044	-0.07 - -0.018	8.80e-04	0.015	-0.003	-0.008 - 0.002	0.217	0.282	1.146	1.027 - 1.277	0.014	0.048	No
11872_9_3	PCDHGB1	-0.046	-0.073 - -0.019	8.82e-04	0.015	-0.004	-0.009 - 0.001	0.129	0.188	1.098	0.979 - 1.231	0.109	0.18	No
4131_72_2	FN1	0.046	0.019 - 0.073	8.83e-04	0.015	0.006	0.001 - 0.011	0.024	0.056	0.91	0.812 - 1.02	0.104	0.178	Yes
9769_48_3	DNER	0.045	0.018 - 0.071	8.83e-04	0.015	0.002	-0.003 - 0.006	0.525	0.584	1.022	0.915 - 1.142	0.699	0.746	Yes
5657_28_3	ST3GAL1	0.046	0.019 - 0.073	9.37e-04	0.015	0.001	-0.004 - 0.006	0.633	0.687	0.958	0.855 - 1.073	0.457	0.527	Yes
5737_61_3	SEMA4D	0.044	0.018 - 0.07	9.37e-04	0.015	0.005	0 - 0.009	0.054	0.1	0.899	0.806 - 1.004	0.058	0.121	Yes
11185_145_3	GCH1	-0.045	-0.071 - -0.018	9.40e-04	0.015	-0.003	-0.008 - 0.002	0.268	0.334	1.028	0.92 - 1.149	0.62	0.679	No
8407_84_3	NOTCH2	0.046	0.019 - 0.073	9.50e-04	0.015	0.004	-0.001 - 0.009	0.09	0.144	0.949	0.847 - 1.063	0.365	0.448	Yes
4549_78_2	FUT5	-0.046	-0.073 - -0.019	9.54e-04	0.015	-0.008	-0.013 - -0.003	2.36e-03	0.012	1.228	1.094 - 1.378	4.99e-04	8.07e-03	Yes
10762_2_3	KLRG2	0.047	0.019 - 0.074	9.60e-04	0.015	0.005	0 - 0.01	0.051	0.095	0.856	0.761 - 0.963	9.58e-03	0.038	No
11278_4_3	COL11A2	0.043	0.018 - 0.069	9.70e-04	0.016	0.001	-0.004 - 0.006	0.695	0.739	1.022	0.917 - 1.14	0.692	0.741	Yes
12740_55_3	FEV	-0.043	-0.068 - -0.017	1.00e-03	0.016	-0.008	-0.012 - -0.003	1.08e-03	6.92e-03	1.141	1.025 - 1.27	0.016	0.052	No
9872_23_3	CTNNA2	-0.043	-0.069 - -0.017	1.01e-03	0.016	-0.005	-0.009 - 0	0.054	0.1	1.14	1.024 - 1.27	0.017	0.053	No
4982_54_1	PI3	-0.047	-0.075 - -0.019	1.01e-03	0.016	-0.005	-0.01 - 0	0.049	0.093	1.126	1.001 - 1.267	0.048	0.107	Yes
10823_19_3	ATRAID	-0.045	-0.073 - -0.018	1.02e-03	0.016	-0.005	-0.01 - 0	0.031	0.068	1.163	1.037 - 1.304	9.90e-03	0.039	No
8908_14_3	KCNE5	0.048	0.019 - 0.076	1.02e-03	0.016	0.004	-0.001 - 0.009	0.134	0.194	0.933	0.827 - 1.051	0.254	0.341	No
4314_12_2	DCTPP1	0.046	0.018 - 0.073	1.02e-03	0.016	0.009	0.004 - 0.014	4.13e-04	3.53e-03	0.881	0.785 - 0.989	0.032	0.082	No
13959_7_3	LAP3	-0.043	-0.069 - -0.017	1.04e-03	0.016	-0.002	-0.006 - 0.003	0.487	0.551	1.057	0.948 - 1.178	0.32	0.408	No
3508_78_3	CCL22	-0.046	-0.074 - -0.019	1.05e-03	0.016	-0.003	-0.008 - 0.002	0.219	0.284	1.147	1.02 - 1.29	0.022	0.064	Yes
3434_34_1	FN1	0.046	0.018 - 0.073	1.05e-03	0.016	0.005	0 - 0.01	0.061	0.107	0.951	0.848 - 1.066	0.388	0.467	Yes
2630_12_2	IL1RAP	0.043	0.017 - 0.069	1.05e-03	0.016	-0.001	-0.005 - 0.004	0.765	0.797	1.089	0.977 - 1.215	0.123	0.199	Yes
3191_50_2	WFIKKN1	0.046	0.018 - 0.073	1.05e-03	0.016	0.008	0.003 - 0.013	1.96e-03	0.011	0.896	0.798 - 1.006	0.064	0.125	Yes
7012_35_3	VNN2	-0.043	-0.069 - -0.017	1.06e-03	0.016	-0.002	-0.007 - 0.003	0.403	0.47	1.045	0.938 - 1.163	0.428	0.504	No
13067_5_3	PRKG1	0.048	0.019 - 0.076	1.06e-03	0.016	0.001	-0.004 - 0.007	0.573	0.632	0.929	0.824 - 1.047	0.229	0.314	No
4891_50_1	GCG	-0.044	-0.07 - -0.018	1.07e-03	0.016	-0.001	-0.006 - 0.003	0.56	0.618	1.095	0.98 - 1.222	0.109	0.18	No
11614_29_3	ERH	-0.043	-0.069 - -0.017	1.08e-03	0.016	-0.003	-0.008 - 0.002	0.228	0.292	1.076	0.966 - 1.199	0.182	0.269	No
2755_8_2	C3	0.045	0.018 - 0.073	1.13e-03	0.017	0.003	-0.002 - 0.008	0.237	0.3	0.923	0.823 - 1.035	0.168	0.252	No
2826_53_2	EDA	0.045	0.018 - 0.072	1.15e-03	0.017	0.004	-0.001 - 0.009	0.127	0.187	0.937	0.836 - 1.05	0.26	0.345	No
12771_19_3	ZNF180	-0.045	-0.072 - -0.018	1.15e-03	0.017	-0.007	-0.012 - -0.002	6.45e-03	0.023	1.173	1.047 - 1.313	5.95e-03	0.028	No
2763_66_2	FGF20	0.046	0.018 - 0.074	1.16e-03	0.017	0.004	-0.001 - 0.009	0.101	0.156	0.928	0.826 - 1.043	0.209	0.293	No
5852_6_3	S100A12	-0.043	-0.069 - -0.017	1.16e-03	0.017	-0.007	-0.012 - -0.002	4.86e-03	0.02	1.133	1.016 - 1.264	0.025	0.07	Yes
6280_11_3	PCDH8	-0.043	-0.069 - -0.017	1.16e-03	0.017	-0.001	-0.006 - 0.003	0.601	0.66	1.05	0.942 - 1.17	0.382	0.462	No
6230_56_3	CER1	-0.044	-0.07 - -0.017	1.17e-03	0.017	-0.005	-0.009 - 0	0.063	0.108	1.13	1.011 - 1.264	0.031	0.081	No
8043_153_3	COMP	0.047	0.018 - 0.075	1.18e-03	0.018	0.005	0 - 0.01	0.049	0.093	0.921	0.818 - 1.037	0.172	0.258	Yes
2836_68_2	LCN2	-0.044	-0.07 - -0.017	1.18e-03	0.018	-0.005	-0.01 - 0	0.05	0.094	1.14	1.019 - 1.274	0.022	0.063	No
11643_73_3	DTX3L	-0.043	-0.07 - -0.017	1.18e-03	0.018	-0.01	-0.015 - -0.006	2.37e-05	4.18e-04	1.252	1.118 - 1.402	9.47e-05	2.18e-03	No
5029_3_1	FAP	0.043	0.017 - 0.07	1.19e-03	0.018	0.003	-0.001 - 0.008	0.159	0.22	0.943	0.844 - 1.054	0.301	0.39	Yes
2819_23_2	CDH5	0.044	0.017 - 0.07	1.21e-03	0.018	0.004	-0.001 - 0.008	0.141	0.201	0.968	0.866 - 1.081	0.564	0.628	Yes
8933_84_3	MEF2C	-0.045	-0.072 - -0.018	1.24e-03	0.018	-0.006	-0.011 - -0.001	0.013	0.036	1.2	1.07 - 1.344	1.74e-03	0.015	No
2643_57_2	CDH3	0.044	0.017 - 0.07	1.25e-03	0.018	0.009	0.005 - 0.014	1.25e-04	1.61e-03	0.84	0.75 - 0.94	2.48e-03	0.018	No
5837_49_3	LIFR	0.046	0.018 - 0.074	1.27e-03	0.018	0.007	0.001 - 0.012	0.012	0.034	0.899	0.799 - 1.011	0.076	0.14	Yes
3326_58_2	CADM1	0.044	0.017 - 0.07	1.28e-03	0.019	0.005	0 - 0.01	0.056	0.101	0.914	0.817 - 1.022	0.114	0.186	Yes
5254_69_3	PDE3A	-0.044	-0.071 - -0.017	1.28e-03	0.019	-0.005	-0.01 - 0	0.042	0.083	1.025	0.915 - 1.147	0.674	0.727	No
9177_6_3	FAM3B	-0.043	-0.069 - -0.017	1.28e-03	0.019	-0.004	-0.009 - 0.001	0.11	0.168	1.106	0.991 - 1.235	0.073	0.138	Yes
14021_81_3	MED4	0.045	0.018 - 0.072	1.29e-03	0.019	0.003	-0.002 - 0.008	0.265	0.332	0.894	0.797 - 1.003	0.055	0.117	No
14260_112_3	NET1	-0.044	-0.071 - -0.017	1.30e-03	0.019	-0.008	-0.013 - -0.003	1.56e-03	8.70e-03	1.192	1.065 - 1.334	2.25e-03	0.016	No
13123_3_3	FLRT3	0.044	0.017 - 0.071	1.31e-03	0.019	0.004	-0.001 - 0.009	0.142	0.201	0.956	0.854 - 1.071	0.44	0.514	Yes
6294_11_3	BAGE2	-0.044	-0.071 - -0.017	1.33e-03	0.019	-0.001	-0.006 - 0.004	0.694	0.739	1.024	0.914 - 1.146	0.686	0.739	No
7207_4_3	IK	-0.042	-0.067 - -0.016	1.33e-03	0.019	-0.005	-0.009 - 0	0.056	0.101	1.123	1.008 - 1.251	0.036	0.089	No
4498_62_2	NCAM1	0.044	0.017 - 0.07	1.33e-03	0.019	0.001	-0.004 - 0.006	0.762	0.796	0.992	0.886 - 1.109	0.882	0.904	Yes
6508_68_3	SCGB1D2	0.043	0.017 - 0.07	1.34e-03	0.019	0.005	0 - 0.01	0.053	0.097	0.934	0.836 - 1.044	0.228	0.314	No
7827_20_3	ADAM32	-0.041	-0.066 - -0.016	1.34e-03	0.019	-0.005	-0.009 - 0	0.035	0.072	1.162	1.046 - 1.292	5.31e-03	0.027	No
11562_9_3	POLE2	-0.043	-0.069 - -0.017	1.35e-03	0.019	-0.006	-0.011 - -0.002	7.45e-03	0.025	1.125	1.008 - 1.255	0.035	0.088	No
10866_60_3	PPP4R3A	-0.043	-0.069 - -0.017	1.36e-03	0.019	-0.001	-0.006 - 0.004	0.619	0.676	1.015	0.909 - 1.134	0.787	0.821	No
9436_2_3	ID1	0.047	0.018 - 0.076	1.38e-03	0.019	0.002	-0.003 - 0.008	0.381	0.45	0.889	0.786 - 1.007	0.063	0.125	No
10552_88_3	KLRC4	0.044	0.017 - 0.071	1.38e-03	0.019	0.006	0.001 - 0.011	0.012	0.035	0.904	0.806 - 1.013	0.083	0.151	No
11313_100_3	PCBD1	0.043	0.017 - 0.07	1.38e-03	0.019	0.013	0.009 - 0.018	5.92e-08	3.49e-06	0.764	0.681 - 0.857	4.50e-06	1.99e-04	Yes
4297_62_3	SPON1	-0.046	-0.074 - -0.018	1.39e-03	0.019	-0.007	-0.012 - -0.001	0.013	0.036	1.187	1.052 - 1.338	5.27e-03	0.027	Yes
8686_342_3	HIKESHI	-0.046	-0.074 - -0.018	1.39e-03	0.019	-0.007	-0.013 - -0.002	3.98e-03	0.017	1.114	0.99 - 1.255	0.073	0.138	No
11277_23_3	ATF6	0.043	0.017 - 0.069	1.42e-03	0.02	0.006	0.002 - 0.011	7.93e-03	0.026	0.894	0.8 - 1	0.049	0.107	No
14597_5_3	SEMA6C	-0.044	-0.071 - -0.017	1.45e-03	0.02	-0.008	-0.013 - -0.003	1.37e-03	8.24e-03	1.137	1.015 - 1.274	0.027	0.073	No
7857_22_3	NTS	-0.045	-0.073 - -0.018	1.46e-03	0.02	-0.006	-0.011 - -0.001	0.025	0.057	1.148	1.021 - 1.292	0.021	0.063	No
6300_14_3	RLN1	-0.042	-0.068 - -0.016	1.47e-03	0.02	-0.005	-0.01 - 0	0.037	0.076	1.162	1.041 - 1.297	7.47e-03	0.033	No
5030_52_1	SIRT2	0.043	0.017 - 0.07	1.48e-03	0.02	0.002	-0.002 - 0.007	0.325	0.394	0.996	0.891 - 1.113	0.941	0.946	No
6420_4_3	SDHAF2	0.045	0.017 - 0.073	1.48e-03	0.02	0.009	0.004 - 0.014	5.22e-04	4.19e-03	0.844	0.749 - 0.951	5.28e-03	0.027	No
10970_3_3	ART3	0.046	0.018 - 0.074	1.51e-03	0.02	0	-0.006 - 0.005	0.871	0.89	1.059	0.94 - 1.193	0.344	0.428	Yes
5939_42_3	TNFSF12	0.042	0.016 - 0.068	1.54e-03	0.021	-0.003	-0.008 - 0.002	0.186	0.25	1.081	0.97 - 1.206	0.16	0.245	Yes
3676_15_3	IGF2R	0.042	0.016 - 0.069	1.56e-03	0.021	0.008	0.003 - 0.012	1.54e-03	8.70e-03	0.876	0.784 - 0.98	0.021	0.061	Yes
8479_4_3	MMP10	-0.041	-0.066 - -0.016	1.57e-03	0.021	-0.005	-0.009 - 0	0.041	0.081	1.186	1.065 - 1.32	1.90e-03	0.015	Yes
3173_49_2	NAAA	0.042	0.016 - 0.068	1.62e-03	0.022	0.002	-0.003 - 0.007	0.37	0.437	0.998	0.894 - 1.114	0.969	0.969	Yes
4450_26_2	HNRNPAB	-0.045	-0.072 - -0.017	1.63e-03	0.022	-0.002	-0.007 - 0.003	0.339	0.409	1.058	0.942 - 1.188	0.342	0.428	No
3585_54_4	BSG	-0.043	-0.069 - -0.016	1.64e-03	0.022	-0.005	-0.01 - -0.001	0.028	0.062	1.136	1.016 - 1.27	0.025	0.07	No
5026_66_1	RPS3	-0.043	-0.069 - -0.016	1.64e-03	0.022	-0.009	-0.014 - -0.004	3.53e-04	3.12e-03	1.149	1.027 - 1.285	0.015	0.05	No
7894_155_3	FGF3	-0.042	-0.068 - -0.016	1.64e-03	0.022	-0.005	-0.009 - 0	0.057	0.101	1.104	0.99 - 1.231	0.075	0.14	No
11586_2_3	LRRN1	-0.043	-0.07 - -0.016	1.65e-03	0.022	-0.006	-0.01 - -0.001	0.023	0.053	1.121	1.002 - 1.254	0.046	0.103	No
14131_37_3	EFNB2	0.044	0.017 - 0.072	1.65e-03	0.022	0.005	0 - 0.01	0.06	0.105	0.916	0.816 - 1.027	0.134	0.211	No
13655_34_3	NCL	-0.042	-0.068 - -0.016	1.66e-03	0.022	0	-0.005 - 0.004	0.91	0.921	1.013	0.908 - 1.131	0.814	0.842	No
4414_69_2	SFTPD	-0.041	-0.067 - -0.015	1.67e-03	0.022	-0.006	-0.01 - -0.001	0.017	0.044	1.091	0.98 - 1.215	0.111	0.182	No
13660_76_3	ANGPT2	-0.044	-0.072 - -0.017	1.68e-03	0.022	-0.001	-0.006 - 0.004	0.67	0.721	1.017	0.906 - 1.142	0.775	0.811	Yes
5725_1_3	OMD	0.042	0.016 - 0.068	1.69e-03	0.022	0.003	-0.002 - 0.007	0.284	0.349	0.949	0.85 - 1.06	0.353	0.437	No
7822_11_3	HRASLS2	-0.042	-0.069 - -0.016	1.70e-03	0.022	-0.005	-0.01 - 0	0.033	0.07	1.102	0.986 - 1.231	0.087	0.156	Yes
3030_3_2	CLEC4M	0.041	0.015 - 0.067	1.73e-03	0.022	0.005	0 - 0.01	0.037	0.076	0.914	0.82 - 1.019	0.105	0.179	No
8403_18_3	FASN	-0.043	-0.071 - -0.016	1.77e-03	0.023	-0.002	-0.007 - 0.003	0.341	0.41	1.114	0.994 - 1.249	0.063	0.125	Yes
5635_66_3	TREM2	-0.043	-0.069 - -0.016	1.80e-03	0.023	-0.004	-0.009 - 0.001	0.119	0.177	1.103	0.985 - 1.234	0.091	0.161	Yes
3633_70_5	NID2	-0.042	-0.068 - -0.016	1.81e-03	0.023	-0.006	-0.011 - -0.001	0.011	0.033	1.166	1.042 - 1.304	7.17e-03	0.032	Yes
12706_2_3	CDC42BPA	-0.044	-0.072 - -0.016	1.81e-03	0.023	-0.006	-0.011 - -0.001	0.031	0.068	1.138	1.013 - 1.277	0.029	0.077	No
2436_49_4	CXCL16	-0.042	-0.068 - -0.015	1.83e-03	0.023	-0.001	-0.006 - 0.004	0.744	0.78	1.055	0.945 - 1.177	0.339	0.426	Yes
7841_84_3	ESAM	0.045	0.017 - 0.073	1.83e-03	0.023	0.003	-0.002 - 0.009	0.188	0.253	0.924	0.821 - 1.04	0.192	0.277	Yes
11464_9_3	RELB	0.045	0.017 - 0.074	1.85e-03	0.024	0.002	-0.003 - 0.007	0.415	0.48	0.957	0.849 - 1.079	0.474	0.542	No
8245_27_3	ICAM5	-0.041	-0.067 - -0.015	1.85e-03	0.024	-0.009	-0.013 - -0.004	3.37e-04	3.07e-03	1.21	1.084 - 1.351	6.97e-04	9.47e-03	Yes
3484_60_2	AGT	0.046	0.017 - 0.074	1.86e-03	0.024	0.004	-0.002 - 0.009	0.178	0.244	0.887	0.784 - 1.002	0.054	0.115	Yes
5744_12_3	C1orf56	0.042	0.016 - 0.068	1.90e-03	0.024	0.001	-0.004 - 0.006	0.61	0.668	1.041	0.931 - 1.163	0.484	0.549	Yes
3186_2_2	C2	-0.043	-0.07 - -0.016	1.90e-03	0.024	-0.001	-0.006 - 0.004	0.732	0.773	1.019	0.91 - 1.142	0.742	0.785	Yes
5384_67_3	BRF1	-0.045	-0.073 - -0.017	1.91e-03	0.024	-0.007	-0.012 - -0.002	8.46e-03	0.028	1.123	0.997 - 1.266	0.056	0.118	No
9541_15_3	B3GALT1	-0.043	-0.069 - -0.016	1.92e-03	0.024	-0.007	-0.012 - -0.002	6.01e-03	0.023	1.116	0.997 - 1.249	0.057	0.119	No
4775_34_3	GSN	0.045	0.017 - 0.074	1.96e-03	0.025	0	-0.005 - 0.006	0.888	0.904	1.029	0.913 - 1.161	0.637	0.691	Yes
8300_82_3	PEX14	0.043	0.016 - 0.07	1.98e-03	0.025	0.007	0.002 - 0.012	5.47e-03	0.021	0.945	0.843 - 1.059	0.327	0.416	Yes
5007_1_1	MAPK14	0.042	0.015 - 0.068	1.98e-03	0.025	0.006	0.001 - 0.011	0.01	0.031	0.843	0.754 - 0.943	2.90e-03	0.019	Yes
10534_40_3	PARP1	-0.042	-0.068 - -0.015	1.99e-03	0.025	-0.006	-0.011 - -0.001	0.016	0.042	1.075	0.962 - 1.201	0.2	0.288	No
9574_11_3	BIN1	0.042	0.016 - 0.069	1.99e-03	0.025	0.006	0.001 - 0.011	0.016	0.041	0.894	0.798 - 1.002	0.053	0.113	Yes
13732_79_3	CTF1	0.049	0.018 - 0.08	2.00e-03	0.025	0	-0.005 - 0.006	0.868	0.888	0.943	0.828 - 1.074	0.379	0.459	No
9753_17_3	EZR	0.045	0.016 - 0.073	2.00e-03	0.025	0.007	0.002 - 0.012	9.84e-03	0.03	0.908	0.806 - 1.023	0.113	0.186	No
12478_15_3	RPL30	-0.045	-0.073 - -0.016	2.00e-03	0.025	0	-0.005 - 0.005	0.94	0.946	0.985	0.874 - 1.109	0.798	0.829	No
2753_2_2	C1QA	0.043	0.016 - 0.07	2.01e-03	0.025	0.002	-0.003 - 0.007	0.355	0.423	0.949	0.847 - 1.063	0.365	0.448	No
12560_9_3	NT5C	0.043	0.016 - 0.07	2.04e-03	0.025	0.005	0 - 0.009	0.075	0.125	0.932	0.832 - 1.046	0.231	0.317	Yes
7792_58_3	CCDC90B	-0.041	-0.067 - -0.015	2.13e-03	0.026	-0.004	-0.009 - 0	0.073	0.123	1.114	0.999 - 1.242	0.052	0.111	No
8827_1_3	ITM2A	0.042	0.015 - 0.068	2.13e-03	0.026	0.005	0.001 - 0.01	0.027	0.061	0.828	0.739 - 0.927	1.05e-03	0.012	No
12785_49_3	ZBTB33	-0.041	-0.067 - -0.015	2.14e-03	0.026	-0.006	-0.011 - -0.001	0.016	0.041	1.19	1.066 - 1.329	2.01e-03	0.015	No
9172_69_3	MMP8	-0.041	-0.067 - -0.015	2.16e-03	0.026	-0.006	-0.011 - -0.001	0.016	0.041	1.161	1.041 - 1.296	7.47e-03	0.033	Yes
11161_5_3	SPG20	-0.043	-0.071 - -0.016	2.17e-03	0.026	-0.003	-0.008 - 0.002	0.213	0.28	1.077	0.96 - 1.209	0.208	0.293	Yes
10756_34_3	UCN3	0.043	0.015 - 0.07	2.19e-03	0.026	0.007	0.002 - 0.012	7.87e-03	0.026	0.88	0.784 - 0.989	0.032	0.082	No
8646_61_3	LRRTM4	-0.042	-0.068 - -0.015	2.22e-03	0.027	-0.009	-0.014 - -0.004	1.86e-04	2.02e-03	1.218	1.089 - 1.361	5.41e-04	8.17e-03	No
11653_69_3	SLC6A9	-0.041	-0.068 - -0.015	2.24e-03	0.027	-0.008	-0.012 - -0.003	1.97e-03	0.011	1.218	1.089 - 1.363	5.75e-04	8.24e-03	No
7861_9_3	ROR2	-0.042	-0.069 - -0.015	2.26e-03	0.027	-0.004	-0.009 - 0.001	0.087	0.142	1.156	1.032 - 1.296	0.012	0.044	Yes
9854_36_3	AKR1B1	0.042	0.015 - 0.07	2.28e-03	0.027	0.006	0.001 - 0.011	0.021	0.05	0.872	0.777 - 0.978	0.019	0.059	Yes
10832_24_3	B4GALT6	0.041	0.015 - 0.067	2.30e-03	0.027	0.003	-0.002 - 0.007	0.278	0.343	0.91	0.814 - 1.017	0.095	0.167	Yes
5534_49_2	TNFRSF10B	-0.041	-0.067 - -0.015	2.30e-03	0.027	-0.006	-0.011 - -0.001	0.018	0.044	1.122	1.004 - 1.253	0.042	0.099	No
3291_30_2	FCER2	0.04	0.014 - 0.066	2.30e-03	0.027	0.009	0.005 - 0.014	9.21e-05	1.25e-03	0.891	0.798 - 0.993	0.038	0.091	Yes
5095_7_3	KIR2DL4	-0.04	-0.066 - -0.014	2.34e-03	0.028	-0.005	-0.01 - -0.001	0.027	0.061	1.155	1.036 - 1.287	9.43e-03	0.038	No
14756_29_3	ICAM2	0.042	0.015 - 0.07	2.35e-03	0.028	0.002	-0.003 - 0.007	0.485	0.55	0.981	0.876 - 1.1	0.747	0.788	No
3487_32_2	CXCL13	-0.042	-0.068 - -0.015	2.38e-03	0.028	-0.004	-0.009 - 0.001	0.118	0.177	1.084	0.968 - 1.213	0.162	0.245	No
6493_9_3	CPZ	-0.041	-0.067 - -0.014	2.42e-03	0.028	-0.004	-0.009 - 0.001	0.122	0.18	1.076	0.964 - 1.2	0.191	0.277	Yes
10737_96_3	SERPINB1	-0.04	-0.066 - -0.014	2.47e-03	0.029	-0.004	-0.009 - 0.001	0.099	0.153	1.094	0.981 - 1.22	0.107	0.18	Yes
7925_18_3	SMCO2	-0.039	-0.065 - -0.014	2.48e-03	0.029	-0.003	-0.008 - 0.002	0.216	0.282	1.107	0.995 - 1.232	0.062	0.124	No
9256_78_3	NPTX1	-0.042	-0.07 - -0.015	2.53e-03	0.029	-0.009	-0.014 - -0.004	4.48e-04	3.65e-03	1.191	1.059 - 1.339	3.47e-03	0.021	Yes
2869_68_3	PRKCD	-0.041	-0.068 - -0.014	2.54e-03	0.029	-0.004	-0.009 - 0.001	0.128	0.187	1.102	0.985 - 1.232	0.09	0.161	No
10870_32_3	SPAST	-0.042	-0.069 - -0.015	2.56e-03	0.03	-0.005	-0.01 - 0	0.055	0.1	1.128	1.006 - 1.265	0.04	0.095	No
13615_60_3	NCK2	-0.042	-0.069 - -0.015	2.57e-03	0.03	-0.009	-0.014 - -0.004	2.18e-04	2.23e-03	1.188	1.06 - 1.332	2.98e-03	0.019	No
12718_43_3	PIN4	-0.041	-0.068 - -0.014	2.58e-03	0.03	-0.006	-0.011 - -0.001	0.014	0.037	1.103	0.985 - 1.235	0.089	0.159	No
12488_9_3	MCTS1	-0.042	-0.069 - -0.015	2.58e-03	0.03	-0.002	-0.007 - 0.003	0.506	0.567	0.983	0.877 - 1.102	0.771	0.81	No
5069_9_3	CD55	0.042	0.015 - 0.069	2.59e-03	0.03	0.006	0.001 - 0.011	0.018	0.045	0.907	0.808 - 1.018	0.096	0.168	Yes
4918_21_1	KNG1	0.041	0.014 - 0.067	2.64e-03	0.03	0.006	0.001 - 0.011	0.015	0.039	0.899	0.804 - 1.004	0.06	0.123	Yes
6281_51_3	ST3GAL2	-0.04	-0.066 - -0.014	2.65e-03	0.03	0	-0.005 - 0.005	0.975	0.979	1.006	0.902 - 1.123	0.907	0.923	No
5124_62_3	ICAM5	-0.039	-0.065 - -0.014	2.67e-03	0.03	-0.008	-0.013 - -0.004	4.42e-04	3.65e-03	1.194	1.071 - 1.331	1.42e-03	0.012	Yes
2982_82_2	LGALS4	-0.042	-0.07 - -0.015	2.71e-03	0.031	0.003	-0.002 - 0.008	0.267	0.334	1.005	0.895 - 1.128	0.932	0.939	Yes
2816_50_2	BCAM	0.042	0.014 - 0.069	2.74e-03	0.031	0.007	0.002 - 0.011	9.04e-03	0.029	0.894	0.796 - 1.005	0.06	0.123	Yes
13085_18_3	GLP1R	-0.044	-0.073 - -0.015	2.75e-03	0.031	-0.004	-0.009 - 0.001	0.152	0.213	1.013	0.898 - 1.142	0.838	0.864	No
7084_1_3	DRAXIN	-0.041	-0.067 - -0.014	2.76e-03	0.031	-0.006	-0.011 - -0.002	8.78e-03	0.028	1.203	1.074 - 1.347	1.40e-03	0.012	No
4907_56_1	FGA	-0.041	-0.068 - -0.014	2.78e-03	0.031	-0.004	-0.009 - 0.001	0.139	0.198	1.044	0.933 - 1.169	0.451	0.522	Yes
5484_63_3	RPS3A	-0.041	-0.068 - -0.014	2.79e-03	0.031	-0.007	-0.011 - -0.002	8.64e-03	0.028	1.098	0.982 - 1.229	0.102	0.174	No
6042_52_3	POFUT2	-0.041	-0.068 - -0.014	2.89e-03	0.032	-0.002	-0.007 - 0.003	0.467	0.534	1.065	0.951 - 1.192	0.276	0.362	No
13474_40_3	GSTK1	-0.041	-0.068 - -0.014	2.97e-03	0.033	-0.002	-0.007 - 0.003	0.399	0.466	1.076	0.961 - 1.204	0.203	0.29	No
9053_16_3	CRIP2	-0.042	-0.07 - -0.014	2.98e-03	0.033	-0.002	-0.007 - 0.003	0.359	0.426	1.077	0.958 - 1.211	0.214	0.297	No
14582_57_3	GDF11	0.04	0.014 - 0.066	2.99e-03	0.033	0.006	0.001 - 0.011	0.014	0.037	0.865	0.775 - 0.966	0.01	0.04	No
9595_11_3	B4GALT2	0.039	0.013 - 0.065	3.04e-03	0.034	0.005	0.001 - 0.01	0.028	0.062	0.914	0.819 - 1.02	0.108	0.18	Yes
8258_22_3	UXS1	-0.041	-0.069 - -0.014	3.06e-03	0.034	-0.002	-0.007 - 0.003	0.382	0.45	1.094	0.975 - 1.227	0.127	0.204	Yes
13228_75_3	MDM2	0.044	0.015 - 0.073	3.14e-03	0.035	0.003	-0.002 - 0.008	0.297	0.365	0.924	0.818 - 1.044	0.207	0.293	No
3415_61_2	IBSP	0.04	0.013 - 0.066	3.14e-03	0.035	0	-0.004 - 0.005	0.842	0.865	0.986	0.883 - 1.101	0.798	0.829	Yes
10563_13_3	LYSMD3	-0.045	-0.075 - -0.015	3.20e-03	0.035	-0.005	-0.01 - 0.001	0.093	0.146	1.101	0.972 - 1.246	0.129	0.206	No
11458_30_3	PCBP1	-0.04	-0.067 - -0.014	3.22e-03	0.035	-0.004	-0.009 - 0.001	0.094	0.147	1.081	0.966 - 1.209	0.175	0.259	No
13022_20_3	TP53I11	0.039	0.013 - 0.065	3.23e-03	0.035	0.009	0.004 - 0.014	1.49e-04	1.81e-03	0.862	0.772 - 0.963	8.76e-03	0.036	No
7955_195_3	ITIH1	0.04	0.013 - 0.066	3.24e-03	0.035	0.004	0 - 0.009	0.075	0.125	0.898	0.803 - 1.003	0.057	0.119	Yes
2858_29_2	HAT1	-0.042	-0.07 - -0.014	3.29e-03	0.036	-0.005	-0.01 - 0	0.056	0.1	1.097	0.975 - 1.235	0.123	0.199	No
12627_97_3	ATG7	0.04	0.013 - 0.067	3.30e-03	0.036	0.001	-0.004 - 0.006	0.663	0.717	0.9	0.805 - 1.007	0.067	0.13	No
10616_67_3	PODXL2	-0.044	-0.073 - -0.015	3.30e-03	0.036	-0.004	-0.01 - 0.001	0.103	0.159	1.173	1.037 - 1.327	0.011	0.042	No
10435_2_3	AGA	0.043	0.014 - 0.071	3.37e-03	0.036	0.008	0.003 - 0.013	1.76e-03	9.63e-03	0.802	0.71 - 0.904	3.28e-04	5.80e-03	No
10439_57_3	AMY2B	0.039	0.013 - 0.065	3.39e-03	0.036	0.001	-0.004 - 0.005	0.769	0.799	0.973	0.873 - 1.085	0.621	0.679	Yes
13424_51_3	AIFM1	-0.041	-0.068 - -0.013	3.39e-03	0.036	-0.004	-0.009 - 0.001	0.098	0.153	1.105	0.986 - 1.237	0.087	0.156	No
7784_1_3	KNG1	-0.046	-0.077 - -0.015	3.43e-03	0.037	0.002	-0.003 - 0.008	0.422	0.488	1.009	0.886 - 1.149	0.896	0.913	Yes
5752_63_3	SUSD3	-0.038	-0.064 - -0.013	3.49e-03	0.037	-0.005	-0.01 - 0	0.037	0.076	1.118	1.004 - 1.245	0.042	0.099	No
13576_15_3	GSTP1	0.038	0.013 - 0.064	3.50e-03	0.037	0.004	-0.001 - 0.009	0.092	0.146	0.849	0.762 - 0.946	3.10e-03	0.02	No
7856_51_3	FAM151A	0.04	0.013 - 0.068	3.51e-03	0.037	0.007	0.002 - 0.012	5.31e-03	0.021	0.822	0.732 - 0.922	8.64e-04	0.01	Yes
5730_60_3	CXCL14	-0.039	-0.065 - -0.013	3.51e-03	0.037	-0.001	-0.006 - 0.003	0.585	0.643	1.043	0.935 - 1.163	0.448	0.52	No
10548_35_3	KLRG1	-0.038	-0.063 - -0.012	3.54e-03	0.038	-0.003	-0.008 - 0.002	0.209	0.276	1.092	0.981 - 1.216	0.106	0.18	No
6367_66_3	FMOD	0.04	0.013 - 0.066	3.55e-03	0.038	0.004	-0.001 - 0.008	0.144	0.203	0.937	0.837 - 1.048	0.254	0.341	Yes
5353_89_2	IL1RN	-0.04	-0.066 - -0.013	3.56e-03	0.038	-0.001	-0.005 - 0.004	0.816	0.84	0.995	0.89 - 1.112	0.925	0.936	Yes
13731_14_3	C7	-0.039	-0.066 - -0.013	3.58e-03	0.038	-0.008	-0.013 - -0.004	5.54e-04	4.29e-03	1.214	1.084 - 1.358	7.59e-04	9.52e-03	Yes
3235_50_2	WFIKKN2	0.04	0.013 - 0.066	3.62e-03	0.038	-0.003	-0.008 - 0.002	0.271	0.335	1.074	0.96 - 1.202	0.215	0.297	Yes
5723_4_3	INSL3	0.043	0.014 - 0.072	3.62e-03	0.038	0.003	-0.002 - 0.009	0.215	0.282	0.912	0.808 - 1.03	0.137	0.214	No
7105_7_3	CABLES2	-0.039	-0.065 - -0.013	3.63e-03	0.038	-0.006	-0.011 - -0.002	9.65e-03	0.03	1.162	1.04 - 1.299	8.10e-03	0.034	No
5247_17_4	PPIA	-0.04	-0.067 - -0.013	3.65e-03	0.038	-0.004	-0.008 - 0.001	0.159	0.22	1.067	0.951 - 1.196	0.271	0.357	No
6398_12_3	LONP1	-0.039	-0.065 - -0.013	3.66e-03	0.038	-0.004	-0.008 - 0.001	0.135	0.194	1.055	0.944 - 1.179	0.342	0.428	No
2828_82_2	SPINT1	0.041	0.013 - 0.068	3.66e-03	0.038	0.004	-0.001 - 0.009	0.084	0.138	0.917	0.817 - 1.03	0.142	0.22	Yes
7190_50_3	EPHA4	0.04	0.013 - 0.067	3.70e-03	0.038	0.004	-0.001 - 0.009	0.087	0.142	0.958	0.856 - 1.073	0.461	0.53	Yes
13532_25_3	CNEP1R1	-0.126	-0.211 - -0.041	3.76e-03	0.039	-0.009	-0.025 - 0.006	0.245	0.309	1.177	0.833 - 1.664	0.355	0.438	No
7803_4_3	CHST1	-0.04	-0.066 - -0.013	3.77e-03	0.039	-0.006	-0.011 - -0.001	0.016	0.041	1.146	1.025 - 1.281	0.017	0.053	Yes
5604_30_3	HPSE	-0.037	-0.062 - -0.012	3.77e-03	0.039	-0.004	-0.009 - 0	0.065	0.111	1.073	0.966 - 1.192	0.187	0.273	Yes
10056_5_3	FOXM1	-0.04	-0.067 - -0.013	3.77e-03	0.039	-0.005	-0.01 - 0	0.062	0.108	1.185	1.056 - 1.329	3.79e-03	0.022	No
13130_150_3	HK2	-0.039	-0.065 - -0.013	3.79e-03	0.039	-0.006	-0.011 - -0.001	0.014	0.038	1.101	0.986 - 1.229	0.087	0.156	Yes
11319_106_3	MRE11A	-0.039	-0.065 - -0.013	3.80e-03	0.039	-0.005	-0.01 - 0	0.032	0.068	1.143	1.024 - 1.276	0.017	0.054	No
6019_12_3	C1QTNF9	-0.041	-0.069 - -0.013	3.81e-03	0.039	-0.004	-0.009 - 0.001	0.119	0.177	1.137	1.01 - 1.281	0.034	0.085	No
2877_3_1	UBE2I	-0.04	-0.066 - -0.013	3.83e-03	0.039	-0.002	-0.007 - 0.003	0.495	0.556	1.109	0.991 - 1.241	0.072	0.137	No
3189_61_2	TMPRSS15	-0.046	-0.076 - -0.015	3.83e-03	0.039	-0.005	-0.011 - 0	0.062	0.107	1.086	0.954 - 1.236	0.212	0.296	No
11328_9_3	USB1	-0.039	-0.066 - -0.013	3.86e-03	0.039	-0.005	-0.01 - 0	0.041	0.082	1.08	0.966 - 1.208	0.174	0.259	No
7099_33_3	FSTL5	0.04	0.013 - 0.067	3.87e-03	0.039	0.002	-0.003 - 0.007	0.344	0.413	0.968	0.864 - 1.085	0.579	0.641	No
11601_26_3	DHX8	-0.036	-0.061 - -0.012	3.88e-03	0.039	-0.003	-0.007 - 0.001	0.185	0.25	1.112	1.003 - 1.233	0.044	0.101	No
6556_5_3	ENPP5	0.042	0.014 - 0.071	3.91e-03	0.039	0.002	-0.003 - 0.007	0.395	0.462	0.989	0.877 - 1.115	0.854	0.878	Yes
13463_1_3	PXDN	-0.04	-0.067 - -0.013	3.94e-03	0.04	0.004	-0.001 - 0.009	0.127	0.187	0.953	0.851 - 1.067	0.406	0.484	Yes
9851_9_3	FABP4	-0.043	-0.072 - -0.014	3.95e-03	0.04	0.012	0.007 - 0.017	1.10e-05	2.38e-04	0.832	0.736 - 0.942	3.57e-03	0.021	Yes
8312_139_3	CMPK1	-0.04	-0.067 - -0.013	3.95e-03	0.04	-0.001	-0.006 - 0.004	0.739	0.778	1.013	0.904 - 1.134	0.828	0.856	No
13256_21_3	SHANK1	-0.039	-0.066 - -0.013	3.97e-03	0.04	-0.007	-0.012 - -0.002	5.31e-03	0.021	1.196	1.068 - 1.34	1.97e-03	0.015	No
14061_48_3	TNFSF11	-0.039	-0.065 - -0.012	4.03e-03	0.04	-0.004	-0.009 - 0.001	0.089	0.142	1.056	0.945 - 1.18	0.335	0.422	No
11220_53_3	C10orf105	-0.039	-0.065 - -0.012	4.04e-03	0.04	-0.005	-0.01 - 0	0.046	0.09	1.139	1.02 - 1.272	0.021	0.063	No
11333_82_3	ARHGAP25	-0.038	-0.064 - -0.012	4.07e-03	0.04	-0.005	-0.01 - 0	0.037	0.075	1.046	0.938 - 1.165	0.42	0.498	Yes
2567_5_6	CFI	-0.039	-0.065 - -0.012	4.08e-03	0.04	0.001	-0.004 - 0.006	0.682	0.73	0.983	0.879 - 1.099	0.762	0.801	Yes
9221_6_3	ITPRIPL1	-0.042	-0.07 - -0.013	4.14e-03	0.041	-0.003	-0.008 - 0.002	0.3	0.367	1.065	0.944 - 1.2	0.307	0.396	No
7008_13_3	EVA1C	-0.039	-0.065 - -0.012	4.16e-03	0.041	-0.006	-0.01 - -0.001	0.02	0.049	1.187	1.062 - 1.328	2.57e-03	0.018	No
11560_76_3	NFATC4	-0.04	-0.067 - -0.013	4.21e-03	0.041	-0.006	-0.011 - -0.001	0.016	0.041	1.166	1.04 - 1.306	8.19e-03	0.034	No
8535_102_3	DMKN	-0.04	-0.067 - -0.013	4.24e-03	0.042	-0.002	-0.007 - 0.003	0.535	0.594	1.014	0.905 - 1.136	0.809	0.839	No
7994_41_3	ERO1B	-0.038	-0.063 - -0.012	4.28e-03	0.042	-0.001	-0.006 - 0.004	0.679	0.729	1.065	0.956 - 1.186	0.255	0.342	Yes
2697_7_2	PF4	0.041	0.013 - 0.069	4.31e-03	0.042	0.001	-0.004 - 0.006	0.746	0.782	0.935	0.831 - 1.053	0.267	0.353	No
8992_1_3	TMEM2	0.038	0.012 - 0.064	4.33e-03	0.042	0.005	0 - 0.01	0.049	0.093	0.879	0.787 - 0.982	0.023	0.065	Yes
9338_2_3	DCBLD2	0.039	0.012 - 0.066	4.43e-03	0.043	0.001	-0.004 - 0.005	0.807	0.833	1.053	0.941 - 1.178	0.37	0.452	Yes
8837_8_3	MFAP3L	0.041	0.013 - 0.07	4.46e-03	0.043	-0.002	-0.007 - 0.003	0.495	0.556	0.945	0.84 - 1.064	0.353	0.437	No
10852_114_3	HNRNPDL	-0.04	-0.067 - -0.012	4.46e-03	0.043	-0.001	-0.006 - 0.004	0.73	0.772	1.046	0.932 - 1.174	0.448	0.52	No
2987_37_3	HIST1H1C	-0.038	-0.065 - -0.012	4.68e-03	0.045	-0.002	-0.007 - 0.003	0.395	0.462	1.046	0.935 - 1.169	0.434	0.509	No
3449_58_2	SERPINA4	0.038	0.012 - 0.064	4.68e-03	0.045	0.007	0.002 - 0.012	3.24e-03	0.015	0.872	0.781 - 0.974	0.015	0.05	Yes
9901_28_3	EGLN1	-0.039	-0.065 - -0.012	4.70e-03	0.045	-0.005	-0.01 - 0	0.052	0.096	1.101	0.984 - 1.232	0.094	0.166	No
3331_8_1	RGMB	0.039	0.012 - 0.066	4.74e-03	0.046	0.002	-0.003 - 0.007	0.35	0.417	0.982	0.876 - 1.1	0.755	0.795	Yes
12395_86_3	DARS2	-0.038	-0.064 - -0.012	4.74e-03	0.046	-0.005	-0.009 - 0	0.058	0.103	1.112	0.996 - 1.242	0.059	0.122	Yes
11596_47_3	ZNF75D	-0.036	-0.062 - -0.011	4.76e-03	0.046	-0.004	-0.008 - 0.001	0.115	0.174	1.09	0.981 - 1.212	0.109	0.18	No
12709_63_3	H1FX	-0.038	-0.064 - -0.011	4.84e-03	0.046	-0.003	-0.008 - 0.002	0.194	0.258	1.029	0.922 - 1.148	0.612	0.672	No
9796_4_3	CEL	-0.038	-0.065 - -0.012	4.84e-03	0.046	-0.006	-0.011 - -0.001	0.012	0.035	1.068	0.955 - 1.194	0.251	0.339	Yes
6240_70_3	RSPO1	-0.037	-0.063 - -0.011	4.84e-03	0.046	-0.005	-0.01 - 0	0.042	0.083	1.135	1.017 - 1.266	0.023	0.066	No
11146_4_3	TBX22	-0.037	-0.063 - -0.011	4.85e-03	0.046	-0.002	-0.007 - 0.003	0.365	0.432	1.107	0.992 - 1.234	0.07	0.134	No
7108_7_3	SMIM24	-0.038	-0.064 - -0.012	4.85e-03	0.046	-0.006	-0.011 - -0.002	8.69e-03	0.028	1.179	1.055 - 1.317	3.54e-03	0.021	No
2526_53_3	TNFRSF11B	0.039	0.012 - 0.066	4.88e-03	0.046	0.003	-0.002 - 0.008	0.175	0.24	0.959	0.855 - 1.075	0.469	0.538	No
5034_79_1	PRSS2	-0.037	-0.062 - -0.011	5.00e-03	0.047	-0.001	-0.006 - 0.003	0.538	0.596	1.022	0.918 - 1.138	0.689	0.739	No
13043_157_3	ATAD2	-0.042	-0.072 - -0.013	5.01e-03	0.047	-0.005	-0.01 - 0.001	0.088	0.142	1.083	0.958 - 1.224	0.202	0.288	No
12804_5_3	GMEB2	-0.038	-0.064 - -0.011	5.01e-03	0.047	-0.005	-0.01 - 0	0.031	0.068	1.112	0.995 - 1.244	0.061	0.124	No
9513_9_3	FGF22	-0.038	-0.065 - -0.012	5.06e-03	0.048	-0.007	-0.012 - -0.002	3.96e-03	0.017	1.205	1.076 - 1.35	1.21e-03	0.012	No
4989_7_1	FGG	-0.039	-0.066 - -0.012	5.09e-03	0.048	-0.005	-0.01 - 0	0.065	0.111	1.066	0.951 - 1.195	0.273	0.359	Yes
2843_13_2	SPINT2	0.038	0.012 - 0.065	5.10e-03	0.048	0.004	-0.001 - 0.008	0.158	0.22	0.955	0.853 - 1.068	0.418	0.496	Yes
9526_3_3	CLPSL1	-0.038	-0.065 - -0.012	5.12e-03	0.048	-0.001	-0.006 - 0.004	0.765	0.797	1.061	0.948 - 1.188	0.301	0.39	No
12835_101_3	PYDC1	-0.039	-0.067 - -0.012	5.12e-03	0.048	-0.006	-0.011 - -0.001	0.017	0.043	1.091	0.972 - 1.223	0.14	0.217	No
5483_1_3	RGMA	0.039	0.012 - 0.066	5.12e-03	0.048	0.001	-0.004 - 0.006	0.676	0.727	1.03	0.92 - 1.153	0.607	0.667	Yes
13713_164_3	SEC22A	0.039	0.012 - 0.067	5.12e-03	0.048	0.005	0 - 0.01	0.049	0.093	0.894	0.796 - 1.005	0.06	0.123	No
6262_14_3	IL17RB	-0.039	-0.066 - -0.012	5.15e-03	0.048	-0.002	-0.007 - 0.003	0.471	0.537	1.063	0.949 - 1.19	0.292	0.38	No
13526_5_3	SSB	-0.037	-0.063 - -0.011	5.15e-03	0.048	-0.005	-0.01 - 0	0.04	0.081	1.173	1.051 - 1.31	4.55e-03	0.025	No
9445_44_3	C19orf18	-0.038	-0.064 - -0.011	5.18e-03	0.048	-0.005	-0.01 - 0	0.033	0.07	1.154	1.031 - 1.291	0.013	0.045	No
8923_94_3	GALNT16	0.038	0.011 - 0.064	5.19e-03	0.048	0.008	0.003 - 0.013	1.10e-03	6.97e-03	0.875	0.782 - 0.978	0.019	0.058	Yes
7189_55_3	CHST3	-0.038	-0.065 - -0.011	5.23e-03	0.048	0	-0.005 - 0.004	0.877	0.894	1.077	0.964 - 1.204	0.191	0.277	No
7197_2_3	DNAJC15	-0.037	-0.062 - -0.011	5.28e-03	0.049	-0.008	-0.013 - -0.003	6.62e-04	5.01e-03	1.144	1.027 - 1.275	0.014	0.048	No
6060_2_3	PIP	-0.037	-0.063 - -0.011	5.31e-03	0.049	-0.011	-0.015 - -0.006	9.14e-06	2.25e-04	1.262	1.13 - 1.411	4.02e-05	1.25e-03	Yes
2670_67_4	CKM	0.039	0.012 - 0.067	5.34e-03	0.049	0.006	0.001 - 0.011	0.029	0.065	0.954	0.85 - 1.071	0.423	0.5	Yes
12825_18_3	APPL1	0.035	0.01 - 0.06	5.36e-03	0.049	0.001	-0.004 - 0.005	0.813	0.838	1.015	0.915 - 1.127	0.776	0.811	No
11318_20_3	APOA5	0.038	0.011 - 0.064	5.36e-03	0.049	0.002	-0.003 - 0.007	0.481	0.547	0.994	0.89 - 1.11	0.911	0.925	Yes
6940_18_3	JPH1	-0.039	-0.067 - -0.012	5.40e-03	0.049	-0.003	-0.008 - 0.002	0.249	0.313	1.115	0.993 - 1.251	0.066	0.129	No
6256_9_3	LY6G6C	-0.038	-0.065 - -0.011	5.42e-03	0.049	-0.004	-0.009 - 0	0.077	0.127	1.053	0.942 - 1.178	0.365	0.448	Yes
7195_119_3	EPHA7	-0.039	-0.066 - -0.011	5.42e-03	0.049	-0.004	-0.009 - 0.001	0.092	0.146	1.106	0.986 - 1.24	0.085	0.155	No
10702_1_3	COL28A1	-0.04	-0.068 - -0.012	5.49e-03	0.05	0	-0.005 - 0.005	0.92	0.929	1.005	0.893 - 1.132	0.929	0.938	No
12808_103_3	CARHSP1	0.038	0.011 - 0.065	5.50e-03	0.05	0.001	-0.004 - 0.006	0.622	0.677	0.946	0.845 - 1.059	0.333	0.421	No
6531_29_3	FAM162A	-0.037	-0.063 - -0.011	5.50e-03	0.05	-0.007	-0.011 - -0.002	6.72e-03	0.024	1.103	0.988 - 1.232	0.082	0.151	No
