# Supplementary material for: Proteomic associations with forced expiratory volume: a Mendelian randomisation study
Source: Respir Res. 2024 Jan 18;25:44. doi: 10.1186/s12931-023-02587-z (PMC10797790; doi:10.1186/s12931-023-02587-z)
Supplement: Supplementary file 5 — Additional file 5: Supplementary Tables 1, 5, 6 and 8. [file 12931_2023_2587_MOESM5_ESM.zip › SupplTable_5.xlsx]

## Sheet: ORA_GO
	ONTOLOGY	ID	Description	GeneRatio	BgRatio	pvalue	p.adjust	qvalue	geneID	Count
		WIKI	WP_COMPLEMENT_ACTIVATION	13/613	15/2108	5.49549e-06	0.00138486	0.00138486	5199/729/718/1604/5648/1675/717/716/730/727/733/629/735	13
GO:0030312	CC	GO:0030312	external encapsulating structure	125/1112	332/4031	1.98968e-05	0.00390972	0.00383275	IGFALS/CLEC3B/TINAGL1/APOE/F2/OMD/LRIG3/ACHE/ITIH2/HPX/LRRC15/SEMA7A/VWA2/ADAMTS13/CFP/APOH/MFAP5/APLP1/S100A4/SPARCL1/TNR/COMP/FN1/AGT/A2M/FLRT3/NCAM1/SERPINC1/COL11A2/BCAM/PF4/ITIH1/FMOD/ACAN/TNFRSF11B/CTSC/EMILIN3/TGFBI/POSTN/FLRT2/ANXA2/IFNA2/MMP13/TGFBR3/GPC3/TNXB/FBLN1/FCN3/BCAN/CHAD/PSAP/THBS3/ADAMTS3/BGN/ANGPTL4/WNT11/MMP16/HAPLN4/SPARC/ANXA1/S100A9/F9/ANG/SNORC/MBL2/SERPING1/CCN1/SOST/ZG…	125
GO:0031012	CC	GO:0031012	extracellular matrix	125/1112	332/4031	1.98968e-05	0.00390972	0.00383275	IGFALS/CLEC3B/TINAGL1/APOE/F2/OMD/LRIG3/ACHE/ITIH2/HPX/LRRC15/SEMA7A/VWA2/ADAMTS13/CFP/APOH/MFAP5/APLP1/S100A4/SPARCL1/TNR/COMP/FN1/AGT/A2M/FLRT3/NCAM1/SERPINC1/COL11A2/BCAM/PF4/ITIH1/FMOD/ACAN/TNFRSF11B/CTSC/EMILIN3/TGFBI/POSTN/FLRT2/ANXA2/IFNA2/MMP13/TGFBR3/GPC3/TNXB/FBLN1/FCN3/BCAN/CHAD/PSAP/THBS3/ADAMTS3/BGN/ANGPTL4/WNT11/MMP16/HAPLN4/SPARC/ANXA1/S100A9/F9/ANG/SNORC/MBL2/SERPING1/CCN1/SOST/ZG…	125
GO:0062023	CC	GO:0062023	collagen-containing extracellular matrix	101/1112	261/4031	3.69015e-05	0.0048341	0.00473893	CLEC3B/TINAGL1/APOE/F2/OMD/ACHE/ITIH2/HPX/LRRC15/SEMA7A/VWA2/CFP/APOH/MFAP5/APLP1/S100A4/SPARCL1/TNR/COMP/FN1/AGT/A2M/NCAM1/SERPINC1/COL11A2/BCAM/PF4/ITIH1/FMOD/ACAN/CTSC/EMILIN3/TGFBI/POSTN/ANXA2/IFNA2/GPC3/TNXB/FBLN1/FCN3/BCAN/PSAP/THBS3/ADAMTS3/BGN/ANGPTL4/HAPLN4/SPARC/ANXA1/S100A9/F9/ANG/SNORC/MBL2/SERPING1/CCN1/SOST/ZG16/COL6A3/CCDC80/HNRNPM/SMOC1/ITIH5/NTN4/LUM/LGALS3BP/GH1/GDF10/FGG/PXDN/C…	101
GO:0004866	MF	GO:0004866	endopeptidase inhibitor activity	53/1079	116/3907	1.83267e-05	0.00516409	0.00501537	ITIH2/SPINK9/CD109/SERPINA4/SERPINA7/WFIKKN1/AGT/C3/A2M/SERPINC1/BIN1/SPINT1/WFIKKN2/ITIH1/SPINT2/CST5/ANXA2/CST2/CD27/SPOCK1/CAST/APP/SERPINA9/SNCA/PRNP/CST8/CRIM1/FETUB/SERPING1/COL6A3/OPRPN/ITIH5/LTF/CST7/WFDC8/TNFSF14/CSTL1/COL28A1/SERPINB1/PZP/KNG1/PI3/TIMP4/SLPI/WFDC2/C5/TIMP2/SPINK1/SERPINA1/SERPINA11/SERPIND1/CST3/TIMP1	53
GO:0030414	MF	GO:0030414	peptidase inhibitor activity	54/1079	119/3907	1.94871e-05	0.00516409	0.00501537	ITIH2/SPINK9/CD109/SERPINA4/SERPINA7/WFIKKN1/AGT/C3/A2M/SERPINC1/BIN1/SPINT1/WFIKKN2/ITIH1/SPINT2/CST5/ANXA2/CST2/CD27/GPC3/SPOCK1/CAST/APP/SERPINA9/SNCA/PRNP/CST8/CRIM1/FETUB/SERPING1/COL6A3/OPRPN/ITIH5/LTF/CST7/WFDC8/TNFSF14/CSTL1/COL28A1/SERPINB1/PZP/KNG1/PI3/TIMP4/SLPI/WFDC2/C5/TIMP2/SPINK1/SERPINA1/SERPINA11/SERPIND1/CST3/TIMP1	54
GO:0061134	MF	GO:0061134	peptidase regulator activity	59/1079	136/3907	4.25793e-05	0.00611062	0.00593465	ITIH2/SPINK9/CD109/SERPINA4/SERPINA7/FN1/WFIKKN1/AGT/C3/A2M/SERPINC1/BIN1/SPINT1/WFIKKN2/ITIH1/SPINT2/CTSC/CST5/ANXA2/CST2/CD27/GPC3/FBLN1/SPOCK1/CAST/VSIR/APP/SERPINA9/SNCA/PRNP/CST8/CRIM1/FETUB/SERPING1/COL6A3/OPRPN/ITIH5/LTF/CST7/WFDC8/TNFSF14/CSTL1/COL28A1/SERPINB1/PZP/KNG1/PI3/TIMP4/SLPI/WFDC2/C5/TIMP2/CTSH/SPINK1/SERPINA1/SERPINA11/SERPIND1/CST3/TIMP1	59
GO:0061135	MF	GO:0061135	endopeptidase regulator activity	54/1079	122/3907	4.61179e-05	0.00611062	0.00593465	ITIH2/SPINK9/CD109/SERPINA4/SERPINA7/WFIKKN1/AGT/C3/A2M/SERPINC1/BIN1/SPINT1/WFIKKN2/ITIH1/SPINT2/CST5/ANXA2/CST2/CD27/SPOCK1/CAST/VSIR/APP/SERPINA9/SNCA/PRNP/CST8/CRIM1/FETUB/SERPING1/COL6A3/OPRPN/ITIH5/LTF/CST7/WFDC8/TNFSF14/CSTL1/COL28A1/SERPINB1/PZP/KNG1/PI3/TIMP4/SLPI/WFDC2/C5/TIMP2/SPINK1/SERPINA1/SERPINA11/SERPIND1/CST3/TIMP1	54
GO:0006959	BP	GO:0006959	humoral immune response	69/1070	153/3879	1.68955e-06	0.00642703	0.00602546	F2/HPX/NOTCH1/CFP/C6/NOTCH2/C3/A2M/IGLL1/CD55/PF4/FCER2/IFNA2/FCN3/REG3A/IFNA16/MASP1/PLA2G1B/IFNA7/TNF/PGLYRP1/S100A9/ANG/RNASE7/FCGR2B/MBL2/SERPING1/DEFB118/SPON2/IL17A/LTF/IFNA6/PRSS2/CFD/CFHR1/CXCL14/CFI/SFTPD/CXCL13/LGALS4/C2/S100A12/ST6GAL1/MEF2C/RPL30/RNASE3/PI3/PRTN3/DEFB4A/FCN1/ELANE/C1S/REG1A/SLPI/WFDC2/TREM2/REG1B/C7/IL6/C5/C1RL/RNASE6/C8G/CFB/DEFA5/LYZ/CXCL9/C9/RARRES2	69
GO:0005539	MF	GO:0005539	glycosaminoglycan binding	71/1079	174/3907	8.37242e-05	0.00887477	0.00861919	DPYSL3/CLEC3B/APOE/APOB/F2/ADGRE2/ITIH2/CCL23/APOH/APLP1/PTPRS/COMP/FN1/SERPINC1/PF4/ITIH1/ACAN/APOA5/ENG/POSTN/TGFBR3/TNXB/NRP2/NRP1/REG3A/BCAN/GPNMB/THBS3/ADAMTS3/EXTL2/BGN/FSTL1/PDCD5/CCL15/HAPLN4/APP/PGLYRP1/ANG/RNASE7/PRNP/CCN1/SOST/HK1/SAA1/ZG16/CCDC80/SMOC1/LTF/VEGFA/RSPO1/CEL/EVA1C/PPIA/CXCL13/PODXL2/PTN/KNG1/HDGF/ANGPTL3/CRISPLD2/ELANE/REG1A/TREM2/REG1B/THBS2/REG4/LYVE1/RSPO3/SERPIND1/RS…	71
GO:0052548	BP	GO:0052548	regulation of endopeptidase activity	88/1070	214/3879	7.61133e-06	0.0125408	0.0117572	AKT1/ITIH2/SPINK9/CD109/SERPINA4/HTRA2/SERPINA7/WFIKKN1/AGT/GSN/C3/A2M/SERPINC1/BIN1/SPINT1/EPHA4/WFIKKN2/ITIH1/IL9/SPINT2/CST5/ANXA2/CST2/PARK7/CD27/SPOCK1/EFNA3/CAST/VSIR/CLEC7A/TNF/PDCD5/LCK/APP/HSPD1/MUL1/SERPINA9/S100A9/SNCA/MAPT/PRNP/CST8/CRIM1/STAT3/HGF/FETUB/SERPING1/CCN1/COL6A3/DAPK1/BCL2L10/ASPH/PLAUR/OPRPN/ITIH5/LTF/CST7/VEGFA/WFDC8/TNFSF14/FAM162A/CSNK2A1/JAK2/EPHA7/CSTL1/COL28A1/SERP…	88
GO:0002455	BP	GO:0002455	humoral immune response mediated by circulating immunoglobulin	19/1070	28/3879	9.89019e-06	0.0125408	0.0117572	HPX/C6/C3/IGLL1/CD55/FCER2/TNF/FCGR2B/MBL2/SERPING1/CFI/C2/C1S/TREM2/C7/C5/C1RL/C8G/C9	19
GO:0052547	BP	GO:0052547	regulation of peptidase activity	92/1070	229/3879	1.46386e-05	0.0127676	0.0119698	AKT1/ITIH2/SPINK9/CD109/SERPINA4/HTRA2/ANTXR1/SERPINA7/FN1/WFIKKN1/AGT/GSN/C3/A2M/SERPINC1/BIN1/SPINT1/EPHA4/WFIKKN2/ITIH1/IL9/SPINT2/CST5/ANXA2/CST2/PARK7/CD27/GPC3/FBLN1/SPOCK1/EFNA3/CAST/VSIR/CLEC7A/TNF/PDCD5/LCK/APP/HSPD1/MUL1/SERPINA9/S100A9/SNCA/MAPT/PRNP/CST8/CRIM1/STAT3/HGF/FETUB/SERPING1/CCN1/COL6A3/DAPK1/BCL2L10/ASPH/PLAUR/OPRPN/ITIH5/LTF/CST7/VEGFA/WFDC8/TNFSF14/FAM162A/CSNK2A1/JAK2/EP…	92
GO:0010951	BP	GO:0010951	negative regulation of endopeptidase activity	64/1070	147/3879	1.67818e-05	0.0127676	0.0119698	AKT1/ITIH2/SPINK9/CD109/SERPINA4/SERPINA7/WFIKKN1/AGT/C3/A2M/SERPINC1/BIN1/SPINT1/WFIKKN2/ITIH1/IL9/SPINT2/CST5/ANXA2/CST2/PARK7/CD27/SPOCK1/CAST/TNF/APP/SERPINA9/SNCA/PRNP/CST8/CRIM1/HGF/FETUB/SERPING1/COL6A3/PLAUR/OPRPN/ITIH5/LTF/CST7/VEGFA/WFDC8/TNFSF14/CSNK2A1/CSTL1/COL28A1/SERPINB1/PZP/IFI16/KNG1/PI3/TIMP4/SLPI/WFDC2/TMED10/C5/TIMP2/SPINK1/SERPINA1/MMP9/SERPINA11/SERPIND1/CST3/TIMP1	64
GO:1904724	CC	GO:1904724	tertiary granule lumen	22/1112	39/4031	0.000133198	0.0130867	0.012829	OLFM4/CFP/LTA4H/ALDOA/QPCT/SPTAN1/ASAH1/PGLYRP1/OSCAR/LTF/GGH/MMP8/HP/TIMP2/CTSH/DBNL/CTSD/QSOX1/B2M/MMP9/LYZ/CST3	22
GO:0010466	BP	GO:0010466	negative regulation of peptidase activity	65/1070	152/3879	2.89619e-05	0.0183618	0.0172145	AKT1/ITIH2/SPINK9/CD109/SERPINA4/SERPINA7/WFIKKN1/AGT/C3/A2M/SERPINC1/BIN1/SPINT1/WFIKKN2/ITIH1/IL9/SPINT2/CST5/ANXA2/CST2/PARK7/CD27/GPC3/SPOCK1/CAST/TNF/APP/SERPINA9/SNCA/PRNP/CST8/CRIM1/HGF/FETUB/SERPING1/COL6A3/PLAUR/OPRPN/ITIH5/LTF/CST7/VEGFA/WFDC8/TNFSF14/CSNK2A1/CSTL1/COL28A1/SERPINB1/PZP/IFI16/KNG1/PI3/TIMP4/SLPI/WFDC2/TMED10/C5/TIMP2/SPINK1/SERPINA1/MMP9/SERPINA11/SERPIND1/CST3/TIMP1	65
GO:0031983	CC	GO:0031983	vesicle lumen	79/1112	204/4031	0.000259778	0.0204185	0.0200165	HEXB/EGFR/CLEC3B/APOB/CAT/OLFM4/SERPINA4/CFP/APOH/FN1/GSN/C3/A2M/AGA/MAPK14/PF4/ATG7/GSTP1/ALDOA/CTSC/ANXA2/PGAM1/F5/EGF/IGF2/PRDX6/CCT8/SCG3/QPCT/SPTAN1/GRP/SPARC/APP/PGLYRP1/S100A9/IMPDH1/BPI/HGF/SERPING1/MIF/OSCAR/LTF/RAB27A/VEGFA/GGH/LGALS3BP/HPSE/PRSS2/CFD/FGG/PPIA/SERPINB1/MMP8/PRKCD/S100A12/LCN2/GCG/RNASE3/KNG1/CRISPLD2/PRTN3/VEGFD/FCN1/ELANE/TOLLIP/SLPI/XRCC6/HP/TIMP2/CTSH/DEFA5/SERPINA1/…	79
		WIKI	WP_COMPLEMENT_AND_COAGULATION_CASCADES	24/613	43/2108	0.000192182	0.0242149	0.0242149	2147/5624/729/718/462/1604/2153/5648/5328/2158/710/5329/5327/1675/3426/717/3827/716/730/733/629/5265/3053/735	24
		HPA	HP_ABNORMALITY_OF_COMPLEMENT_SYSTEM	13/355	16/1239	1.70605e-05	0.0270579	0.0270579	5199/729/718/2584/1675/3078/3426/5580/716/730/727/629/735	13
GO:0048675	BP	GO:0048675	axon extension	28/1070	52/3879	5.14002e-05	0.0279323	0.0261871	APOE/SEMA6A/SEMA7A/SEMA4C/SEMA4B/PTPRS/TNR/FN1/SEMA4D/NRP2/NRP1/ZFYVE27/ALCAM/SEMA3E/NRCAM/BMPR2/RYK/SEMA4F/SEMA3C/MAPT/SMURF1/EDN2/ISLR2/VEGFA/DRAXIN/SEMA6C/DBNL/EDN1	28
GO:0050768	BP	GO:0050768	negative regulation of neurogenesis	31/1070	60/3879	5.92836e-05	0.0281894	0.026428	NTRK3/F2/SEMA6A/NOTCH1/SEMA7A/SEMA4C/CTNNB1/SEMA4B/PTPRS/TNR/ID1/SEMA4D/SIRT2/NRP1/BMPR1A/SEMA3E/RYK/SEMA4F/TNF/SEMA3C/EPHB2/EPHA7/NFATC4/DRAXIN/SPART/PTN/SEMA6C/CCL11/TREM2/IL6/B2M	31
GO:0051336	BP	GO:0051336	regulation of hydrolase activity	144/1070	401/3879	7.31496e-05	0.0284802	0.0267006	NTRK3/EGFR/AKT1/ITIH2/CCL23/SPINK9/MET/CD109/SERPINA4/CD200/APOH/HTRA2/PLXNC1/ANTXR1/SERPINA7/PRKG1/FN1/WFIKKN1/AGT/GSN/C3/A2M/SEMA4D/SERPINC1/BIN1/SPINT1/EPHA4/WFIKKN2/ITIH1/IL9/RGMA/SPINT2/APOA5/CST5/CD300A/ARL2/ANXA2/CST2/KIT/PARK7/CD27/GPC3/FBLN1/SPOCK1/NTRK2/PSAP/EFNA3/EPHA5/RASA1/RAP1GAP/PDGFRB/CAST/PLA2G1B/VSIR/CLEC7A/ANGPTL4/DOCK9/TNF/PDCD5/CCL15/WNT11/LCK/APP/CCL5/HSPD1/MUL1/ANXA1/SERPIN…	144
GO:0030162	BP	GO:0030162	regulation of proteolysis	116/1070	312/3879	7.4869e-05	0.0284802	0.0267006	CLEC3B/APOE/AKT1/F2/ITIH2/SPINK9/CD109/SERPINA4/HTRA2/ANTXR1/SERPINA7/MAPK9/FN1/WFIKKN1/AGT/GSN/C3/A2M/MDM2/SERPINC1/SIRT2/BIN1/SPINT1/EPHA4/WFIKKN2/ITIH1/IL9/RGMA/SPINT2/CTSC/CST5/UBB/ANXA2/CST2/RAD23B/PARK7/CD27/GPC3/FBLN1/SPOCK1/EGF/EFNA3/CAST/PLAU/VSIR/CLEC7A/TNF/PDCD5/LCK/APP/HSPD1/MUL1/SERPINA9/S100A9/SNCA/MAPT/FHIT/SMURF1/PACSIN3/PRNP/CST8/SUMO2/CRIM1/STAT3/HGF/FETUB/SERPING1/CCN1/ANGPTL8/…	116
GO:0034774	CC	GO:0034774	secretory granule lumen	77/1112	201/4031	0.000459328	0.030086	0.0294937	HEXB/CLEC3B/CAT/OLFM4/SERPINA4/CFP/APOH/FN1/GSN/C3/A2M/AGA/MAPK14/PF4/ATG7/GSTP1/ALDOA/CTSC/ANXA2/PGAM1/F5/EGF/IGF2/PRDX6/CCT8/SCG3/QPCT/SPTAN1/GRP/SPARC/APP/PGLYRP1/S100A9/IMPDH1/BPI/HGF/SERPING1/MIF/OSCAR/LTF/RAB27A/VEGFA/GGH/LGALS3BP/HPSE/PRSS2/CFD/FGG/PPIA/SERPINB1/MMP8/PRKCD/S100A12/LCN2/GCG/RNASE3/KNG1/CRISPLD2/PRTN3/VEGFD/FCN1/ELANE/TOLLIP/SLPI/XRCC6/HP/TIMP2/CTSH/DEFA5/SERPINA1/DBNL/CTSD/…	77
GO:0060205	CC	GO:0060205	cytoplasmic vesicle lumen	77/1112	202/4031	0.000547575	0.0307424	0.0301372	HEXB/CLEC3B/CAT/OLFM4/SERPINA4/CFP/APOH/FN1/GSN/C3/A2M/AGA/MAPK14/PF4/ATG7/GSTP1/ALDOA/CTSC/ANXA2/PGAM1/F5/EGF/IGF2/PRDX6/CCT8/SCG3/QPCT/SPTAN1/GRP/SPARC/APP/PGLYRP1/S100A9/IMPDH1/BPI/HGF/SERPING1/MIF/OSCAR/LTF/RAB27A/VEGFA/GGH/LGALS3BP/HPSE/PRSS2/CFD/FGG/PPIA/SERPINB1/MMP8/PRKCD/S100A12/LCN2/GCG/RNASE3/KNG1/CRISPLD2/PRTN3/VEGFD/FCN1/ELANE/TOLLIP/SLPI/XRCC6/HP/TIMP2/CTSH/DEFA5/SERPINA1/DBNL/CTSD/…	77
GO:0030516	BP	GO:0030516	regulation of axon extension	24/1070	44/3879	0.00013522	0.0427928	0.040119	APOE/SEMA6A/SEMA7A/SEMA4C/SEMA4B/PTPRS/TNR/FN1/SEMA4D/NRP1/ZFYVE27/SEMA3E/NRCAM/BMPR2/RYK/SEMA4F/SEMA3C/MAPT/SMURF1/ISLR2/VEGFA/DRAXIN/SEMA6C/DBNL	24
GO:1990138	BP	GO:1990138	neuron projection extension	35/1070	73/3879	0.000146606	0.0427928	0.040119	APOE/SEMA6A/SEMA7A/SEMA4C/CTNNB1/SEMA4B/PTPRS/TNR/FN1/FLRT3/SEMA4D/NRP2/NRP1/ZFYVE27/ALCAM/SEMA3E/NRCAM/BMPR2/RYK/SEMA4F/MUL1/SEMA3C/SYT17/MAPT/SMURF1/DDR1/EDN2/CPNE1/SH3GL2/ISLR2/VEGFA/DRAXIN/SEMA6C/DBNL/EDN1	35
GO:0098542	BP	GO:0098542	defense response to other organism	172/1070	498/3879	0.000158536	0.0427928	0.040119	APOE/F2/MED1/CCL23/HPX/ADAMTS13/LY9/CFP/C6/NOTCH2/GSN/RELB/C3/A2M/IGLL1/KLRC4/CADM1/IL1RAP/SIRT2/CD55/CLEC4M/PF4/ATG7/CLEC4C/BPGM/IL1RL2/TLR1/CD58/APOL1/APPL1/CD96/IFNA2/CD2/CLPB/FCN3/REG3A/IL12B/LRP8/CD36/RAB14/KLRB1/LAG3/TYRO3/IL6R/CD74/IFNA16/SAMHD1/LBP/ACP5/MASP1/PLA2G1B/DEFB113/IL22RA1/IRF2/IFNLR1/IFNA7/ADAM17/CLEC7A/TNF/DEFB131A/CCL15/LCK/CCL5/MUL1/STX8/ANXA1/PGLYRP1/GZMM/S100A9/SNCA/ANG/CL…	172
GO:0006956	BP	GO:0006956	complement activation	23/1070	42/3879	0.000172097	0.0427928	0.040119	CFP/C6/C3/A2M/IGLL1/CD55/FCN3/MASP1/MBL2/SERPING1/CFD/CFHR1/CFI/C2/FCN1/C1S/TREM2/C7/C5/C1RL/C8G/CFB/C9	23
GO:0006958	BP	GO:0006958	complement activation, classical pathway	15/1070	23/3879	0.000176685	0.0427928	0.040119	C6/C3/IGLL1/CD55/MBL2/SERPING1/CFI/C2/C1S/TREM2/C7/C5/C1RL/C8G/C9	15
GO:0001944	BP	GO:0001944	vasculature development	117/1070	322/3879	0.000214059	0.0427928	0.040119	APOE/APOB/AKT1/MED1/ADGRF5/SEMA6A/NPPB/NOTCH1/ESM1/CTNNB1/APOH/TEK/ANTXR1/WARS1/ID1/COMP/HS6ST1/FN1/NOTCH2/AGT/C3/EFNB2/MDM2/CDH5/FAP/TNFSF12/MAPK14/PF4/SPINT1/CEMIP2/SOD2/ENG/TGFBI/NDST1/ANXA2/KIT/TGFBR3/GPC3/NRP2/NRP1/IL12B/AIMP1/EGF/AKT3/NTRK2/GPNMB/EFNA3/JAG1/PRCP/RASA1/BMPR1A/PDE2A/PAXIP1/IL6R/SEMA3E/NRCAM/BMPR2/PAK4/ROBO4/PDGFRB/KDR/ISL1/FOXC2/ANGPTL4/TNF/WNT11/SPARC/DLL4/SEMA3C/ADAM12/ANXA…	117
GO:0010977	BP	GO:0010977	negative regulation of neuron projection development	29/1070	58/3879	0.000216847	0.0427928	0.040119	DPYSL3/APOE/SEMA6A/SEMA7A/SEMA4C/SEMA4B/PTPRS/TNR/EFNB2/SEMA4D/EPHA4/RGMA/KREMEN1/NRP1/SPOCK1/ARF6/SEMA3E/RYK/CD38/SEMA4F/SEMA3C/FLNA/EPHB2/GFAP/EPHA7/DRAXIN/SPART/SEMA6C/B2M	29
GO:0051346	BP	GO:0051346	negative regulation of hydrolase activity	73/1070	185/3879	0.000224755	0.0427928	0.040119	AKT1/ITIH2/SPINK9/CD109/SERPINA4/SERPINA7/WFIKKN1/AGT/C3/A2M/SEMA4D/SERPINC1/BIN1/SPINT1/WFIKKN2/ITIH1/IL9/SPINT2/CST5/ARL2/ANXA2/CST2/PARK7/CD27/GPC3/SPOCK1/CAST/ANGPTL4/TNF/APP/ANXA1/SERPINA9/SNCA/PRNP/CST8/CRIM1/HGF/FETUB/SERPING1/COL6A3/PLAUR/FKBP1B/OPRPN/ITIH5/LTF/CST7/VEGFA/WFDC8/TNFSF14/KLRK1/CSNK2A1/EGLN1/CSTL1/COL28A1/SERPINB1/PZP/IFI16/KNG1/ANGPTL3/PI3/TIMP4/SLPI/WFDC2/TMED10/C5/TIMP2/S…	73
GO:0071526	BP	GO:0071526	semaphorin-plexin signaling pathway	17/1070	28/3879	0.000233581	0.0427928	0.040119	SEMA6A/MET/SEMA7A/SEMA4C/PLXNC1/SEMA4B/SEMA4D/NCAM1/NRP2/NRP1/SEMA3E/KDR/SEMA4F/SEMA3C/FLNA/SEMA6C/EDN1	17
GO:0048844	BP	GO:0048844	artery morphogenesis	19/1070	33/3879	0.000266528	0.0427928	0.040119	APOE/APOB/ADGRF5/NOTCH1/COMP/EFNB2/ENG/NRP1/AKT3/JAG1/BMPR1A/BMPR2/PDGFRB/FOXC2/WNT11/DLL4/VEGFA/ANGPTL3/EDN1	19
GO:0035821	BP	GO:0035821	modulation of process of another organism	12/1070	17/3879	0.000269568	0.0427928	0.040119	FCER2/REG3A/CLEC7A/S100A9/RNASE7/DEFB118/LTF/DEFB4A/REG1A/SLPI/REG1B/DEFA5	12
GO:0060840	BP	GO:0060840	artery development	23/1070	43/3879	0.000274735	0.0427928	0.040119	APOE/APOB/ADGRF5/NOTCH1/COMP/EFNB2/ENG/NDST1/NRP1/AKT3/JAG1/BMPR1A/PDE2A/BMPR2/PDGFRB/FOXC2/WNT11/DLL4/VEGFA/ACVR2B/ANGPTL3/LEP/EDN1	23
GO:0045861	BP	GO:0045861	negative regulation of proteolysis	70/1070	177/3879	0.000279465	0.0427928	0.040119	AKT1/F2/ITIH2/SPINK9/CD109/SERPINA4/SERPINA7/WFIKKN1/AGT/C3/A2M/SERPINC1/BIN1/SPINT1/EPHA4/WFIKKN2/ITIH1/IL9/SPINT2/CST5/ANXA2/CST2/PARK7/CD27/GPC3/SPOCK1/CAST/PLAU/TNF/APP/SERPINA9/SNCA/FHIT/PRNP/CST8/CRIM1/HGF/FETUB/SERPING1/COL6A3/PLAUR/PLAT/OPRPN/ITIH5/LTF/CST7/VEGFA/WFDC8/TNFSF14/CSNK2A1/CSTL1/COL28A1/SERPINB1/PZP/IFI16/KNG1/PI3/TIMP4/SLPI/WFDC2/TMED10/C5/TIMP2/SPINK1/SERPINA1/MMP9/SERPINA11…	70
GO:0090066	BP	GO:0090066	regulation of anatomical structure size	67/1070	168/3879	0.000283845	0.0427928	0.040119	APOE/SEMA6A/NPPB/SEMA7A/SEMA4C/SEMA4B/PTPRS/PRKG1/TNR/COMP/FN1/AGT/GSN/EZR/ESAM/SEMA4D/BIN1/SOD2/NRP1/SWAP70/AKT3/ZFYVE27/RASA1/ARF6/SEMA3E/NRCAM/TMOD1/BMPR2/RYK/CD38/SEMA4F/FOXC2/SPTAN1/TNF/SCT/SEMA3C/GRB2/ADM/MAPT/ARHGAP5/UTS2R/SMURF1/FLII/CCL24/PRR16/CCL26/EDN2/KEL/VASP/ISLR2/VEGFA/EPHA7/FGG/DRAXIN/PRKCD/NCK2/SPART/SEMA6C/GCH1/NTS/KNG1/CCL11/NPPA/DBNL/CRP/LEP/EDN1	67
GO:0032101	BP	GO:0032101	regulation of response to external stimulus	155/1070	447/3879	0.000283875	0.0427928	0.040119	NTRK3/APOE/F2/MED1/PLA2G7/SEMA6A/PROC/MET/HPX/NOTCH1/SEMA7A/IGF1R/SEMA4C/CD109/CD200/APOH/TEK/SEMA4B/PTPRS/PRKG1/TNR/AGT/C3/A2M/EFNB2/SEMA4D/KLRC4/CADM1/CDH5/SERPINC1/FAP/SIRT2/CD55/MAPK14/EPHA4/RGMA/GSTP1/CTSC/IL1RL2/APPL1/ANXA2/CD96/PARK7/KREMEN1/NRP1/IL37/FCN3/IL12B/SWAP70/LRP8/CD36/IL22RA2/C1QTNF3/KLRB1/LAG3/TYRO3/PDE2A/IL6R/CD74/SEMA3E/BMPR2/SAMHD1/LBP/ACP5/PDGFRB/KDR/ISL1/PLAU/RYK/IFNLR1/AD…	155
GO:0019835	BP	GO:0019835	cytolysis	11/1070	15/3879	0.000292485	0.0427928	0.040119	C6/LBP/GZMM/GZMB/GZMH/PLA2G2A/C7/C5/C8G/LYZ/C9	11
GO:0001568	BP	GO:0001568	blood vessel development	113/1070	312/3879	0.000320162	0.0432836	0.0405791	APOE/APOB/AKT1/MED1/ADGRF5/SEMA6A/NPPB/NOTCH1/ESM1/CTNNB1/APOH/TEK/ANTXR1/WARS1/ID1/COMP/HS6ST1/FN1/NOTCH2/AGT/C3/EFNB2/MDM2/CDH5/FAP/TNFSF12/MAPK14/PF4/SPINT1/CEMIP2/ENG/TGFBI/NDST1/ANXA2/TGFBR3/GPC3/NRP2/NRP1/IL12B/AIMP1/EGF/AKT3/NTRK2/GPNMB/EFNA3/JAG1/PRCP/RASA1/BMPR1A/PDE2A/PAXIP1/IL6R/SEMA3E/NRCAM/BMPR2/PAK4/ROBO4/PDGFRB/KDR/ISL1/FOXC2/ANGPTL4/TNF/WNT11/SPARC/DLL4/SEMA3C/ADAM12/ANXA1/ADM/ANG…	113
GO:0048846	BP	GO:0048846	axon extension involved in axon guidance	15/1070	24/3879	0.000351811	0.0432836	0.0405791	SEMA6A/SEMA7A/SEMA4C/SEMA4B/SEMA4D/NRP2/NRP1/ALCAM/SEMA3E/BMPR2/RYK/SEMA4F/SEMA3C/VEGFA/SEMA6C	15
GO:1902284	BP	GO:1902284	neuron projection extension involved in neuron projection guidance	15/1070	24/3879	0.000351811	0.0432836	0.0405791	SEMA6A/SEMA7A/SEMA4C/SEMA4B/SEMA4D/NRP2/NRP1/ALCAM/SEMA3E/BMPR2/RYK/SEMA4F/SEMA3C/VEGFA/SEMA6C	15
GO:0050830	BP	GO:0050830	defense response to Gram-positive bacterium	30/1070	62/3879	0.000354075	0.0432836	0.0405791	CD36/LBP/ACP5/PLA2G1B/ADAM17/TNF/PGLYRP1/ANG/RNASE7/RNASE10/MBL2/DEFB103B/ZG16/DEFB118/PLA2G2A/IL17A/LYG1/TIRAP/KLRK1/RNASE3/DEFB4A/RNASE1/HMGB2/IL6/RNASE6/DEFA5/CHGA/LYZ/CRP/RARRES2	30
GO:0010721	BP	GO:0010721	negative regulation of cell development	34/1070	73/3879	0.00036411	0.0432836	0.0405791	NTRK3/F2/SEMA6A/NOTCH1/SEMA7A/SEMA4C/CTNNB1/SEMA4B/PTPRS/TNR/ID1/SEMA4D/SIRT2/FBLN1/NRP1/BMPR1A/SEMA3E/RYK/SEMA4F/TNF/SEMA3C/EPHB2/LTF/VEGFA/EPHA7/NFATC4/DRAXIN/SPART/PTN/SEMA6C/CCL11/TREM2/IL6/B2M	34
GO:0031345	BP	GO:0031345	negative regulation of cell projection organization	34/1070	73/3879	0.00036411	0.0432836	0.0405791	DPYSL3/APOE/SEMA6A/SEMA7A/SEMA4C/SEMA4B/PTPRS/TNR/ID1/EFNB2/SEMA4D/EPHA4/RGMA/KREMEN1/NRP1/SPOCK1/ARF6/SEMA3E/RAP1GAP/RYK/CD38/SEMA4F/SEMA3C/PRNP/FLNA/EPHB2/GFAP/EPHA7/NFATC4/DRAXIN/PRKCD/SPART/SEMA6C/B2M	34
GO:0045087	BP	GO:0045087	innate immune response	134/1070	381/3879	0.000387477	0.0438235	0.0410853	APOE/MED1/CCL23/HPX/ADAMTS13/LY9/CFP/C6/GSN/RELB/C3/A2M/IGLL1/KLRC4/CADM1/IL1RAP/SIRT2/CD55/CLEC4M/CLEC4C/IL1RL2/TLR1/CD58/APOL1/APPL1/CD96/IFNA2/CD2/CLPB/FCN3/IL12B/LRP8/KLRB1/LAG3/TYRO3/CD74/IFNA16/SAMHD1/LBP/MASP1/PLA2G1B/DEFB113/IFNLR1/IFNA7/CLEC7A/TNF/DEFB131A/CCL15/LCK/CCL5/MUL1/STX8/ANXA1/PGLYRP1/GZMM/S100A9/SNCA/ANG/CLEC2A/CCL24/RNASE7/GZMB/BPI/CCL26/CREBBP/IFNAR1/FCGR2B/MBL2/SERPING1/CCL…	134
GO:0051961	BP	GO:0051961	negative regulation of nervous system development	31/1070	65/3879	0.000391693	0.0438235	0.0410853	NTRK3/F2/SEMA6A/NOTCH1/SEMA7A/SEMA4C/CTNNB1/SEMA4B/PTPRS/TNR/ID1/SEMA4D/SIRT2/NRP1/BMPR1A/SEMA3E/RYK/SEMA4F/TNF/SEMA3C/EPHB2/EPHA7/NFATC4/DRAXIN/SPART/PTN/SEMA6C/CCL11/TREM2/IL6/B2M	31
