# Supplementary material for: Proteomic associations with forced expiratory volume: a Mendelian randomisation study
Source: Respir Res. 2024 Jan 18;25:44. doi: 10.1186/s12931-023-02587-z (PMC10797790; doi:10.1186/s12931-023-02587-z)
Supplement: Supplementary file 5 — Additional file 5: Supplementary Tables 1, 5, 6 and 8. [file 12931_2023_2587_MOESM5_ESM.zip › SupplTable_6.xlsx]

## Sheet: Sheet1
SOMA	EGS	posID	rsID	beta	se	pval	f.statistic
3449_58_2	SERPINA4	14:95007744	rs10135681	0.241513	0.018706	1.41168e-37	91.4511
3449_58_2	SERPINA4	14:94937043	rs11160183	-0.189768	0.0234215	6.62541e-16	57.1123
3449_58_2	SERPINA4	14:94950617	rs11160185	-0.0918217	0.0191017	1.57416e-06	42.6561
3449_58_2	SERPINA4	14:95012384	rs11160190	0.131033	0.0188204	3.75072e-12	51.2762
3449_58_2	SERPINA4	14:95069329	rs112855958	0.533942	0.070997	6.35552e-14	54.0244
3449_58_2	SERPINA4	14:95204661	rs113790142	-0.170135	0.0345252	8.56378e-07	43.056
3449_58_2	SERPINA4	14:95087108	rs11623487	-0.211984	0.0216753	2.11196e-22	67.3075
3449_58_2	SERPINA4	14:95170526	rs11623526	0.131261	0.0197289	3.15367e-11	49.8462
3449_58_2	SERPINA4	14:95062925	rs117681179	0.61229	0.0678021	2.34002e-19	62.517
3449_58_2	SERPINA4	14:95291402	rs118156139	-0.238845	0.0550346	1.45167e-05	41.2042
3449_58_2	SERPINA4	14:94659921	rs138642808	0.500454	0.0889781	1.95513e-08	45.554
3449_58_2	SERPINA4	14:95027119	rs138649947	-0.501133	0.0806666	5.61178e-10	47.919
3449_58_2	SERPINA4	14:95091763	rs139601743	0.511089	0.0813125	3.52664e-10	48.2294
3449_58_2	SERPINA4	14:94707666	rs140138771	0.650437	0.0919059	1.66007e-12	51.8246
3449_58_2	SERPINA4	14:95028959	rs145354558	0.562643	0.0684292	2.48283e-16	57.778
3449_58_2	SERPINA4	14:94876406	rs151053242	-0.73979	0.0883316	6.97033e-17	58.6403
3449_58_2	SERPINA4	14:95036870	rs17826152	0.555165	0.0912673	1.26246e-09	47.3777
3449_58_2	SERPINA4	14:95137564	rs17826703	0.101796	0.0186046	4.66359e-08	44.9774
3449_58_2	SERPINA4	14:95075566	rs185094419	0.47164	0.0842296	2.25722e-08	45.4586
3449_58_2	SERPINA4	14:95061585	rs1884080	0.174929	0.0199726	2.61725e-18	60.872
3449_58_2	SERPINA4	14:95052627	rs2069963	-0.265801	0.0204351	4.18925e-38	92.2977
3449_58_2	SERPINA4	14:94891641	rs2145497	0.427957	0.0467515	7.65616e-20	63.2791
3449_58_2	SERPINA4	14:94578162	rs2239644	0.0975117	0.0210674	3.76927e-06	42.0839
3449_58_2	SERPINA4	14:95304750	rs35701404	-0.0865583	0.0188527	4.50552e-06	41.9673
3449_58_2	SERPINA4	14:95234442	rs3850401	-0.0982879	0.0186714	1.46382e-07	44.2205
3449_58_2	SERPINA4	14:94763493	rs4900224	-0.0994991	0.0228044	1.30605e-05	41.273
3449_58_2	SERPINA4	14:94908244	rs4905203	0.111723	0.0205786	5.91362e-08	44.8201
3449_58_2	SERPINA4	14:95073572	rs4905225	-0.119084	0.0190485	4.37609e-10	48.0852
3449_58_2	SERPINA4	14:95392722	rs4905258	-0.205369	0.0323444	2.33898e-10	48.504
3449_58_2	SERPINA4	14:95104733	rs550435280	0.653383	0.0869839	6.80784e-14	53.9779
3449_58_2	SERPINA4	14:95029852	rs5508	-0.383614	0.0204776	6.73629e-76	154.064
3449_58_2	SERPINA4	14:95033595	rs5511	0.5097	0.0203821	1.2303e-130	247.321
3449_58_2	SERPINA4	14:95034453	rs5512	-1.2031	0.0884437	1.86415e-41	97.6863
3449_58_2	SERPINA4	14:94699367	rs557542692	-0.687997	0.0855864	1.10877e-15	56.7633
3449_58_2	SERPINA4	14:94757200	rs56006914	0.371381	0.0644569	8.79197e-09	46.085
3449_58_2	SERPINA4	14:95156323	rs58127577	0.0943858	0.0208756	6.277e-06	41.7506
3449_58_2	SERPINA4	14:95291948	rs61977144	0.17681	0.0388161	5.3532e-06	41.8546
3449_58_2	SERPINA4	14:95325692	rs6575466	0.0940483	0.0202451	3.47411e-06	42.1373
3580_25_8	SERPINA1	14:94918438	rs72692831	0.196022	0.0382053	2.98797e-07	38.8647
3449_58_2	SERPINA4	14:95000798	rs72694912	-0.257281	0.0436068	3.85778e-09	46.6331
3449_58_2	SERPINA4	14:95121581	rs72696823	-0.132412	0.0239622	3.43325e-08	45.1804
3449_58_2	SERPINA4	14:94637186	rs72702351	-0.470868	0.0713064	4.40514e-11	49.6221
3449_58_2	SERPINA4	14:95284983	rs734397	-0.0834139	0.0186949	8.29205e-06	41.569
3449_58_2	SERPINA4	14:95341785	rs76041616	0.273997	0.0497066	3.70743e-08	45.1295
3449_58_2	SERPINA4	14:95046075	rs76509258	-0.277967	0.0436421	2.05823e-10	48.5896
3449_58_2	SERPINA4	14:95271108	rs76574195	-0.348149	0.0777996	7.80142e-06	41.6088
3449_58_2	SERPINA4	14:95041821	rs76915279	-0.364088	0.0516662	2.05996e-12	51.6794
3449_58_2	SERPINA4	14:94939197	rs77482772	-0.172269	0.0392986	1.18975e-05	41.3337
3449_58_2	SERPINA4	14:95100157	rs78095758	0.175837	0.026848	6.31905e-11	49.3803
3449_58_2	SERPINA4	14:94603990	rs78362970	0.151415	0.0330789	4.81442e-06	41.9239
3449_58_2	SERPINA4	14:95041087	rs78572042	0.479348	0.0454574	9.5617e-26	72.5918
3449_58_2	SERPINA4	14:95015854	rs8008776	-0.173604	0.029442	3.94119e-09	46.6189
3449_58_2	SERPINA4	14:95070642	rs8019864	-0.154484	0.0218922	1.92297e-12	51.7257
3449_58_2	SERPINA4	14:94571518	rs941478	-0.153188	0.0218671	2.766e-12	51.4811
3449_58_2	SERPINA4	14:94571340	rs9972236	0.179696	0.0254817	1.98742e-12	51.7035
3449_58_2	SERPINA4	14:95101343	rs997280	-0.108952	0.0185141	4.22713e-09	46.5722
10746_24_3	DKK3	11:12007663	rs10160790	-0.140155	0.0230482	1.2773e-09	248.229
10746_24_3	DKK3	11:12015606	rs10444246	0.115414	0.0213389	6.62688e-08	245.316
10746_24_3	DKK3	11:12038874	rs11022114	0.200429	0.01896	7.27537e-26	276.422
10746_24_3	DKK3	11:11802361	rs1378357	0.11789	0.0261579	6.71922e-06	241.945
10746_24_3	DKK3	11:12048674	rs4391796	-0.116267	0.0233923	6.89293e-07	243.601
10746_24_3	DKK3	11:12048729	rs76305178	-0.128344	0.0273856	2.84743e-06	242.568
2630_12_2	IL1RAP	3:190566739	rs1018130	0.261662	0.0219669	2.62332e-32	66.256
2630_12_2	IL1RAP	3:190842139	rs10804931	-0.112505	0.019332	6.24001e-09	29.8774
2630_12_2	IL1RAP	3:190342981	rs112537955	0.236994	0.0338614	2.8951e-12	34.9686
2630_12_2	IL1RAP	3:190364950	rs112561416	-0.253938	0.0574388	1.00176e-05	25.0538
2630_12_2	IL1RAP	3:190548434	rs112611454	-0.471132	0.0592256	2.17101e-15	39.7826
2630_12_2	IL1RAP	3:190317076	rs113023674	-0.287593	0.0525539	4.6429e-08	28.5567
2630_12_2	IL1RAP	3:190769423	rs114469477	0.287726	0.0476065	1.60644e-09	30.7732
2630_12_2	IL1RAP	3:190129658	rs116119310	0.528017	0.0625481	3.97884e-17	42.4714
2630_12_2	IL1RAP	3:190758516	rs12696620	-0.122965	0.0271565	6.08287e-06	25.3763
2630_12_2	IL1RAP	3:190223435	rs13070253	-0.141085	0.0191668	2.10313e-13	36.719
2630_12_2	IL1RAP	3:190629975	rs13070564	-0.112833	0.0192373	4.75102e-09	30.0572
2630_12_2	IL1RAP	3:190355651	rs13071108	0.600807	0.0201437	5.45192e-181	318.068
2630_12_2	IL1RAP	3:190211558	rs13072511	0.148633	0.0273447	5.70537e-08	28.4214
2630_12_2	IL1RAP	3:190409657	rs13079504	0.256322	0.0235835	3.12059e-27	58.2543
2630_12_2	IL1RAP	3:190587740	rs13098006	0.534788	0.0470863	1.47665e-29	61.9141
2630_12_2	IL1RAP	3:189845631	rs1400240	0.092436	0.0209022	9.95846e-06	25.0576
2630_12_2	IL1RAP	3:190873030	rs1598245	0.101827	0.0191572	1.10761e-07	27.9863
2630_12_2	IL1RAP	3:190452195	rs17515252	1.19179	0.0470424	7.60677e-134	234.628
2630_12_2	IL1RAP	3:190422353	rs193288867	-0.44971	0.0668456	1.90472e-11	33.7141
2630_12_2	IL1RAP	3:190863878	rs2168155	-0.108804	0.0190256	1.13072e-08	29.4856
2630_12_2	IL1RAP	3:190304996	rs28549264	-0.234847	0.03478	1.60846e-11	33.8266
2630_12_2	IL1RAP	3:190358776	rs34413624	1.045	0.037619	8.71059e-159	278.345
2630_12_2	IL1RAP	3:190363594	rs34879831	-0.409736	0.0242123	1.26335e-62	114.917
2630_12_2	IL1RAP	3:190302791	rs3773969	0.172278	0.0190479	2.064e-19	46.0206
2630_12_2	IL1RAP	3:190279866	rs3773983	0.275737	0.0374513	2.07777e-13	36.7271
2630_12_2	IL1RAP	3:190265429	rs3773989	0.113884	0.0186533	1.09817e-09	31.0247
2630_12_2	IL1RAP	3:190360571	rs3935774	1.0442	0.0864297	3.55589e-33	67.6288
2630_12_2	IL1RAP	3:190094603	rs4686548	-0.145043	0.021985	4.58806e-11	33.1297
2630_12_2	IL1RAP	3:190273818	rs4686554	0.213452	0.0207823	1.60687e-24	53.9984
2630_12_2	IL1RAP	3:189786432	rs4687122	0.274808	0.0551541	6.47232e-07	26.8321
2630_12_2	IL1RAP	3:189840623	rs4687123	-0.111347	0.0236858	2.65353e-06	25.914
2630_12_2	IL1RAP	3:190108731	rs56337446	0.174384	0.0216927	1.10685e-15	40.2349
2630_12_2	IL1RAP	3:190576702	rs60523033	-0.201055	0.0342289	4.51481e-09	30.0908
2630_12_2	IL1RAP	3:189901932	rs62278610	-0.135689	0.0306052	9.45497e-06	25.0912
2630_12_2	IL1RAP	3:189788241	rs62279646	0.370815	0.0721594	2.86249e-07	27.3649
2630_12_2	IL1RAP	3:190514094	rs62286308	-0.130859	0.0190934	8.00984e-12	34.2906
2630_12_2	IL1RAP	3:190210901	rs62288170	0.464296	0.0794443	5.38741e-09	29.9743
2630_12_2	IL1RAP	3:190254215	rs62288174	0.123153	0.0219437	2.09784e-08	29.0788
2630_12_2	IL1RAP	3:190333755	rs62288218	-0.27838	0.0388236	8.49364e-13	35.7866
2630_12_2	IL1RAP	3:190303805	rs6444435	-0.107209	0.0201197	1.03035e-07	28.0337
2630_12_2	IL1RAP	3:190319668	rs6444439	1.23211	0.079596	6.56436e-53	99.1689
2630_12_2	IL1RAP	3:190821504	rs6778377	0.132196	0.0223919	3.772e-09	30.2094
2630_12_2	IL1RAP	3:190312132	rs6796131	-0.255388	0.0196751	5.88088e-38	75.2143
2630_12_2	IL1RAP	3:190295730	rs6801017	-0.186852	0.0233192	1.36505e-15	40.0941
2630_12_2	IL1RAP	3:189733204	rs710576	0.101396	0.0232591	1.32836e-05	24.8717
2630_12_2	IL1RAP	3:190223104	rs73058130	-0.367977	0.0763286	1.46814e-06	26.2986
2630_12_2	IL1RAP	3:189914966	rs73190534	0.507048	0.0838821	1.59727e-09	30.777
2630_12_2	IL1RAP	3:190270194	rs73198274	-0.177188	0.0403916	1.17257e-05	24.9522
2630_12_2	IL1RAP	3:190272568	rs73886475	-0.158603	0.024592	1.22167e-10	32.4795
2630_12_2	IL1RAP	3:190056212	rs75174606	-0.226361	0.0491974	4.30021e-06	25.6009
2630_12_2	IL1RAP	3:190312715	rs7642899	0.871371	0.0210105	0	597.735
2630_12_2	IL1RAP	3:190227632	rs77012736	0.302603	0.05577	6.01909e-08	28.3863
2630_12_2	IL1RAP	3:190425405	rs77197732	-0.391728	0.0663352	3.73688e-09	30.2156
2630_12_2	IL1RAP	3:190039601	rs893051	-0.114239	0.0190047	1.96426e-09	30.6403
2630_12_2	IL1RAP	3:190287162	rs9811674	0.489278	0.0290797	6.03358e-62	113.812
2630_12_2	IL1RAP	3:190325500	rs9819677	-0.208142	0.0260057	1.46834e-15	40.0452
2630_12_2	IL1RAP	3:189858124	rs9823508	-0.252099	0.0532018	2.20819e-06	26.0333
2630_12_2	IL1RAP	3:190201381	rs9859989	-0.0897466	0.0203934	1.09965e-05	24.9936
2630_12_2	IL1RAP	3:190301872	rs9862847	-0.221342	0.0376314	4.30293e-09	30.1225
2630_12_2	IL1RAP	3:190230918	rs9990107	-0.19448	0.0453062	1.79733e-05	24.6769
12387_7_3	PDLIM4	5:131730011	rs1045020	0.12461	0.0246113	4.26278e-07	132.786
12387_7_3	PDLIM4	5:132027989	rs114642590	-0.428866	0.0700369	9.8093e-10	137.013
12387_7_3	PDLIM4	5:131626112	rs157572	0.122458	0.0192888	2.35069e-10	138.014
12387_7_3	PDLIM4	5:131618599	rs162900	-0.21462	0.0220024	2.70421e-22	157.56
12387_7_3	PDLIM4	5:131994435	rs2066960	-0.132533	0.0306271	1.53692e-05	130.323
12387_7_3	PDLIM4	5:131580301	rs35724182	-0.653009	0.0352998	4.09554e-74	245.613
12387_7_3	PDLIM4	5:131572243	rs733300	0.195956	0.0190852	1.66476e-24	161.221
12387_7_3	PDLIM4	5:131413721	rs74698078	-0.310213	0.0355748	3.65871e-18	150.75
12387_7_3	PDLIM4	5:131436485	rs74821882	-0.254602	0.0586527	1.44555e-05	130.365
12387_7_3	PDLIM4	5:131813827	rs75893502	-0.327452	0.0639609	3.16926e-07	132.991
12387_7_3	PDLIM4	5:131431572	rs76851965	-0.673788	0.0757232	7.64741e-19	151.868
5646_20_3	RNASE6	14:21250124	rs1045922	0.688382	0.0183944	1.4909e-272	715.775
5646_20_3	RNASE6	14:21273143	rs11156683	0.174225	0.0184424	5.07695e-21	230.43
5646_20_3	RNASE6	14:21261077	rs112190985	0.230078	0.0435231	1.29721e-07	207.741
5646_20_3	RNASE6	14:21240507	rs11621692	-0.365355	0.0600081	1.21939e-09	211.118
5646_20_3	RNASE6	14:21190766	rs11623233	0.153195	0.0292649	1.71485e-07	207.54
5646_20_3	RNASE6	14:21425667	rs117219627	0.30659	0.0536102	1.13029e-08	209.503
5646_20_3	RNASE6	14:21193217	rs117278488	-0.251311	0.0415164	1.51545e-09	210.96
5646_20_3	RNASE6	14:21304963	rs12588812	0.193904	0.0414968	3.04482e-06	205.479
5646_20_3	RNASE6	14:21213578	rs142286128	0.46989	0.0572354	2.75063e-16	222.345
5646_20_3	RNASE6	14:21189107	rs145499732	0.301354	0.0630959	1.83455e-06	205.841
5646_20_3	RNASE6	14:21163686	rs17242783	0.193963	0.042266	4.55289e-06	205.193
5646_20_3	RNASE6	14:21236916	rs181896867	0.438849	0.0770539	1.29661e-08	209.404
5646_20_3	RNASE6	14:21050236	rs2163092	0.0973783	0.0211742	4.34458e-06	205.226
5646_20_3	RNASE6	14:21193321	rs2873965	0.0915974	0.0185373	7.9986e-07	206.435
5646_20_3	RNASE6	14:21213641	rs2873978	-0.318578	0.0176522	9.85641e-71	317.955
5646_20_3	RNASE6	14:21170416	rs28803877	0.112398	0.0205007	4.38137e-08	208.524
5646_20_3	RNASE6	14:21180956	rs34185123	0.211385	0.0239276	1.34361e-18	226.285
5646_20_3	RNASE6	14:21250212	rs34972223	0.642705	0.0364593	1.17717e-67	312.416
5646_20_3	RNASE6	14:20871089	rs4981175	-0.0752238	0.0181718	3.53267e-05	203.74
5646_20_3	RNASE6	14:21258560	rs4982362	0.163775	0.0349156	2.7917e-06	205.541
5646_20_3	RNASE6	14:21200843	rs60473234	-0.140164	0.0214568	7.0698e-11	213.192
5646_20_3	RNASE6	14:21241596	rs61552195	-0.245327	0.0182466	1.48265e-40	264.307
5646_20_3	RNASE6	14:21240405	rs6571398	0.229467	0.0270792	3.03099e-17	223.976
5646_20_3	RNASE6	14:21255917	rs6571411	-0.268599	0.0191236	4.9179e-44	270.415
5646_20_3	RNASE6	14:21260463	rs68169017	-0.26347	0.0227179	9.85271e-31	247.181
5646_20_3	RNASE6	14:21244365	rs7147808	-0.192228	0.0310307	6.27193e-10	211.602
5646_20_3	RNASE6	14:21288839	rs72678358	0.195777	0.0465143	2.60735e-05	203.955
5646_20_3	RNASE6	14:21259993	rs74740573	-0.342644	0.0726636	2.47253e-06	205.628
5646_20_3	RNASE6	14:21199901	rs75732108	-0.279298	0.0317839	2.03008e-18	225.979
5646_20_3	RNASE6	14:21231079	rs76486497	0.476991	0.0707459	1.72277e-11	214.223
5646_20_3	RNASE6	14:21246944	rs8005918	-0.267988	0.0208534	2.99298e-37	258.525
5646_20_3	RNASE6	14:21195869	rs8008064	-0.0959329	0.0187044	3.01701e-07	207.134
5646_20_3	RNASE6	14:21248260	rs80151191	-0.114082	0.0256999	9.2195e-06	204.691
5646_20_3	RNASE6	14:21206023	rs8019026	0.328499	0.0204552	1.01405e-56	292.857
5646_20_3	RNASE6	14:21148700	rs891299	-0.0976051	0.0184177	1.20739e-07	207.793
4297_62_3	SPON1	11:14129480	rs10741632	-0.11735	0.0178978	6.01694e-11	331.647
4297_62_3	SPON1	11:14068571	rs11023063	0.219055	0.0175897	4.07312e-35	375.594
4297_62_3	SPON1	11:14107028	rs11525368	-0.100613	0.0177362	1.47852e-08	327.409
4297_62_3	SPON1	11:13950308	rs1507528	-0.100683	0.0183281	4.12571e-08	326.624
4297_62_3	SPON1	11:13953404	rs16913463	-0.151394	0.0305494	7.42804e-07	324.421
4297_62_3	SPON1	11:14048791	rs16913546	0.306019	0.0478464	1.73175e-10	330.83
4297_62_3	SPON1	11:14205361	rs55917787	0.171088	0.0320337	9.63138e-08	325.976
4297_62_3	SPON1	11:13997469	rs58930801	-0.108021	0.0191611	1.81328e-08	327.253
4297_62_3	SPON1	11:13980031	rs78846936	0.225522	0.0481639	2.90546e-06	323.389
9870_17_3	WARS	14:100945471	rs10873517	-0.0978803	0.0208254	2.66625e-06	26.9636
9870_17_3	WARS	14:100785617	rs35347747	-0.193827	0.0300131	1.15395e-10	33.5739
9870_17_3	WARS	14:100790140	rs61990670	-0.211039	0.0341621	6.98953e-10	32.3794
9870_17_3	WARS	14:100797200	rs7143025	-0.272924	0.0218096	1.95215e-35	72.2897
9870_17_3	WARS	14:100792093	rs9324019	0.0990361	0.0205059	1.40595e-06	27.3797
7994_41_3	ERO1B	1:236312326	rs10924372	-0.126303	0.0198643	2.20893e-10	22.3891
7994_41_3	ERO1B	1:236475946	rs10925068	0.146288	0.0192863	3.89424e-14	28.119
7994_41_3	ERO1B	1:236366538	rs113901908	0.234451	0.0306462	2.36343e-14	28.4516
7994_41_3	ERO1B	1:236642594	rs12566461	0.0915361	0.0198991	4.3219e-06	15.9347
7994_41_3	ERO1B	1:236682179	rs1266383	0.0897638	0.0206195	1.36576e-05	15.1949
7994_41_3	ERO1B	1:236380611	rs1726631	0.334395	0.0188517	1.85843e-68	114.246
7994_41_3	ERO1B	1:236444034	rs17566480	-0.144336	0.0293339	8.89293e-07	16.9566
7994_41_3	ERO1B	1:236546386	rs2120959	0.0921335	0.0202639	5.56958e-06	15.7713
7994_41_3	ERO1B	1:236338226	rs4659635	0.15165	0.0273885	3.22325e-08	19.1165
7994_41_3	ERO1B	1:236418213	rs61833555	-0.158152	0.0265538	2.75101e-09	20.7292
7994_41_3	ERO1B	1:236525604	rs667276	0.115325	0.0190198	1.42362e-09	21.1621
7994_41_3	ERO1B	1:236411135	rs74548460	0.288954	0.0312976	3.7273e-20	37.3997
3339_33_1	THBS2	6:169643347	rs10945407	-0.150499	0.0211012	1.11862e-12	87.6432
3339_33_1	THBS2	6:169845136	rs117971665	0.38213	0.0562938	1.25878e-11	85.9841
3339_33_1	THBS2	6:169599944	rs12665054	-0.231664	0.0231718	2.49441e-23	104.646
3339_33_1	THBS2	6:169586887	rs1322640	-0.132593	0.0239694	3.32077e-08	80.6225
3339_33_1	THBS2	6:169612572	rs141171735	0.461347	0.0750954	8.65498e-10	83.0964
3339_33_1	THBS2	6:169601336	rs146133452	0.44818	0.0695623	1.27475e-10	84.4017
3339_33_1	THBS2	6:169611251	rs187747592	0.48984	0.0696191	2.22634e-12	87.171
3339_33_1	THBS2	6:169551115	rs2880614	-0.0913513	0.0186979	1.06085e-06	78.2911
3339_33_1	THBS2	6:169450363	rs390291	0.0848631	0.019368	1.20051e-05	76.6731
3339_33_1	THBS2	6:169665885	rs4078087	-0.134862	0.0202471	2.99522e-11	85.391
3339_33_1	THBS2	6:169453403	rs421600	0.342574	0.0435492	4.38341e-15	91.4574
3339_33_1	THBS2	6:169466828	rs428407	0.133692	0.021588	6.34722e-10	83.3075
3339_33_1	THBS2	6:169650165	rs56122767	0.237618	0.0199496	2.64465e-32	119.165
3339_33_1	THBS2	6:169472319	rs62435772	0.22644	0.0254801	8.4394e-19	97.3799
3339_33_1	THBS2	6:169630340	rs6605521	0.157041	0.0190597	2.15492e-16	93.5386
3339_33_1	THBS2	6:169656120	rs6605524	-0.125212	0.0189638	4.42727e-11	85.1239
3339_33_1	THBS2	6:169604100	rs6605526	-0.186151	0.0201217	3.13592e-20	99.6687
3339_33_1	THBS2	6:169601044	rs73041845	0.515018	0.0264564	1.30358e-81	201.288
3339_33_1	THBS2	6:169558416	rs73234350	-0.241996	0.0524999	4.13068e-06	77.3827
3339_33_1	THBS2	6:169666805	rs75745397	0.212269	0.0442309	1.63706e-06	78.0007
3339_33_1	THBS2	6:169637519	rs9283851	0.168681	0.0187678	3.43446e-19	98.0044
3339_33_1	THBS2	6:169475806	rs9346505	-0.134103	0.0244974	4.59528e-08	80.403
3339_33_1	THBS2	6:169415998	rs9346603	0.270035	0.0542004	6.48526e-07	78.6209
3339_33_1	THBS2	6:169739798	rs9393169	0.216725	0.0292723	1.5291e-13	89.0105
5007_1_1	MAPK14	6:35956166	rs10947581	-0.0894517	0.0192023	3.26401e-06	75.4174
5007_1_1	MAPK14	6:35998776	rs13196204	0.0989644	0.0227916	1.43701e-05	74.4326
5939_42_3	TNFSF12	17:7310473	rs11078674	-0.217447	0.0209007	4.1258e-25	72.7776
5939_42_3	TNFSF12	17:7898615	rs11078725	0.177212	0.0202694	2.99861e-18	61.9636
5939_42_3	TNFSF12	17:7303502	rs112067230	-0.227866	0.0376088	1.46436e-09	48.4546
5939_42_3	TNFSF12	17:7264717	rs113113487	-0.196076	0.0457737	1.87107e-05	42.2112
5939_42_3	TNFSF12	17:7475159	rs1133249	-0.101684	0.0199573	3.60534e-07	44.7992
5939_42_3	TNFSF12	17:7092734	rs11652753	-0.102903	0.0229939	7.79058e-06	42.782
5939_42_3	TNFSF12	17:7004927	rs11653054	0.271536	0.0560622	1.3117e-06	43.9489
5939_42_3	TNFSF12	17:7264276	rs11654318	-0.088692	0.0191453	3.69684e-06	43.2693
5939_42_3	TNFSF12	17:7312676	rs11654918	0.183521	0.0215168	1.89461e-17	60.7089
5939_42_3	TNFSF12	17:6958690	rs116966909	0.201621	0.0403878	6.16085e-07	44.446
5939_42_3	TNFSF12	17:7887429	rs117066544	0.238138	0.0529108	6.91477e-06	42.8598
5939_42_3	TNFSF12	17:7046023	rs117132056	-0.202874	0.0363372	2.47909e-08	46.5711
5939_42_3	TNFSF12	17:7928453	rs117257895	0.437116	0.0821402	1.07054e-07	45.6014
5939_42_3	TNFSF12	17:7451081	rs117808447	0.702601	0.0717876	1.96734e-22	68.5443
5939_42_3	TNFSF12	17:7700687	rs118044889	0.355073	0.0582862	1.1936e-09	48.591
5939_42_3	TNFSF12	17:7221197	rs118077107	0.359349	0.0555087	1.04119e-10	50.2227
5939_42_3	TNFSF12	17:7606211	rs118081933	-0.474106	0.052792	3.66225e-19	63.3968
5939_42_3	TNFSF12	17:7173279	rs12449427	0.215548	0.0228371	5.49823e-21	66.2645
5939_42_3	TNFSF12	17:7625888	rs12451505	0.235105	0.0187352	1.27154e-35	89.5198
5939_42_3	TNFSF12	17:7336371	rs12946520	-0.196681	0.0189073	4.18558e-25	72.7677
5939_42_3	TNFSF12	17:7607019	rs12949541	-0.12952	0.0224326	8.1891e-09	47.3074
5939_42_3	TNFSF12	17:7545310	rs137883127	-0.716123	0.0878713	4.50223e-16	58.5564
5939_42_3	TNFSF12	17:7833157	rs141499938	-0.416452	0.0856523	1.19446e-06	44.0104
5939_42_3	TNFSF12	17:7463102	rs143094271	-0.351328	0.059794	4.46592e-09	47.711
5939_42_3	TNFSF12	17:7435823	rs144129583	0.622737	0.0459647	3.83851e-41	98.3876
5939_42_3	TNFSF12	17:7501022	rs148234406	0.490831	0.0772105	2.22685e-10	49.7135
5939_42_3	TNFSF12	17:7220033	rs149405554	-0.260451	0.047837	5.42505e-08	46.0516
5939_42_3	TNFSF12	17:7899833	rs149538276	-0.223014	0.0479524	3.38713e-06	43.3266
5939_42_3	TNFSF12	17:7194261	rs1634382	-0.195233	0.021079	2.84065e-20	65.142
5939_42_3	TNFSF12	17:7257455	rs17732672	-0.131317	0.0290775	6.43342e-06	42.907
5939_42_3	TNFSF12	17:7201753	rs17805277	0.152439	0.0274162	2.82504e-08	46.4844
5939_42_3	TNFSF12	17:7570978	rs17886760	-0.225705	0.0406724	3.00518e-08	46.4434
5939_42_3	TNFSF12	17:7904169	rs187834138	0.502362	0.0881319	1.26121e-08	47.0201
5939_42_3	TNFSF12	17:7511652	rs188889872	0.595534	0.0851453	2.99151e-12	52.6068
5939_42_3	TNFSF12	17:7315004	rs189310237	0.567468	0.0664671	1.76405e-17	60.7574
5939_42_3	TNFSF12	17:7949434	rs2072685	0.218456	0.0331979	5.13796e-11	50.6962
5939_42_3	TNFSF12	17:7412403	rs2228133	-0.166062	0.037811	1.14531e-05	42.5307
5939_42_3	TNFSF12	17:7110465	rs222855	-0.124405	0.0221881	2.16394e-08	46.6614
5939_42_3	TNFSF12	17:7413212	rs2269460	0.331186	0.018847	2.98897e-67	140.973
5939_42_3	TNFSF12	17:7728246	rs2279621	-0.16344	0.0192807	2.95628e-17	60.4063
5939_42_3	TNFSF12	17:7252148	rs2292067	0.122476	0.0197045	5.49653e-10	49.1091
5939_42_3	TNFSF12	17:7632621	rs2642162	0.206703	0.0188764	1.29521e-27	76.7466
5939_42_3	TNFSF12	17:7947039	rs34015108	-0.0955794	0.0201657	2.19577e-06	43.6106
5939_42_3	TNFSF12	17:7340864	rs34121192	-0.261571	0.0355774	2.24379e-13	54.3525
5939_42_3	TNFSF12	17:7546716	rs34547522	-0.405212	0.0193787	2.11998e-93	184.651
5939_42_3	TNFSF12	17:7077655	rs34632742	-0.403684	0.0931515	1.49359e-05	42.3578
5939_42_3	TNFSF12	17:7314656	rs35721044	0.272585	0.0231057	9.92222e-32	83.2975
5939_42_3	TNFSF12	17:7208373	rs35871815	-0.291328	0.0437187	2.93805e-11	51.0712
5939_42_3	TNFSF12	17:7233162	rs3809817	-0.11717	0.0200247	5.16802e-09	47.6138
5939_42_3	TNFSF12	17:7473457	rs4602096	-0.263809	0.0231794	1.13413e-29	80.018
5939_42_3	TNFSF12	17:7620702	rs4968206	-0.244614	0.0188849	8.31694e-38	93.0229
5939_42_3	TNFSF12	17:7461267	rs55725943	-0.216319	0.0337322	1.551e-10	49.9557
5939_42_3	TNFSF12	17:7206781	rs62059194	0.116035	0.0191886	1.57466e-09	48.4061
5939_42_3	TNFSF12	17:7729488	rs62059711	0.309107	0.026335	1.97994e-31	82.8189
5939_42_3	TNFSF12	17:7438687	rs62059793	0.798313	0.018146	0	694.11
5939_42_3	TNFSF12	17:7635265	rs62062612	-0.383891	0.0283312	3.7424e-41	98.4053
5939_42_3	TNFSF12	17:7524504	rs67603370	-0.188512	0.0417455	6.44476e-06	42.9058
5939_42_3	TNFSF12	17:7674850	rs7212989	-0.226709	0.0192604	1.34907e-31	83.0846
5939_42_3	TNFSF12	17:7498271	rs72827590	-0.692824	0.0282322	3.99102e-126	240.753
5939_42_3	TNFSF12	17:7009682	rs72837640	0.33473	0.0719108	3.32111e-06	43.3394
5939_42_3	TNFSF12	17:7053125	rs72837677	-0.096263	0.0201629	1.8516e-06	43.7225
5939_42_3	TNFSF12	17:7112250	rs72837699	-0.178165	0.0328243	5.95435e-08	45.9899
5939_42_3	TNFSF12	17:7258481	rs72840988	-0.0857456	0.0200369	1.90684e-05	42.1989
5939_42_3	TNFSF12	17:7812747	rs72841437	0.411733	0.0855906	1.54682e-06	43.8406
5939_42_3	TNFSF12	17:7781019	rs74439044	0.193088	0.0334585	8.32343e-09	47.2965
5939_42_3	TNFSF12	17:7316027	rs77983244	-0.240072	0.03129	1.99106e-14	55.9891
5939_42_3	TNFSF12	17:7565681	rs78496430	0.39544	0.0379562	3.55265e-25	72.8804
5939_42_3	TNFSF12	17:7455707	rs78608249	-0.524208	0.0194932	1.55363e-149	281.88
5939_42_3	TNFSF12	17:7870336	rs79473664	0.148753	0.0277096	8.2837e-08	45.7712
5939_42_3	TNFSF12	17:7676703	rs8066124	0.128011	0.0218748	5.14505e-09	47.6167
5939_42_3	TNFSF12	17:7394968	rs8069501	-0.285413	0.0401158	1.26855e-12	53.1845
5939_42_3	TNFSF12	17:7769688	rs8070084	-0.14104	0.0301034	2.86619e-06	43.436
5939_42_3	TNFSF12	17:7569698	rs8073498	0.355381	0.0186677	3.04609e-78	159.209
5939_42_3	TNFSF12	17:7435040	rs8073937	-0.51558	0.018242	6.13412e-164	307.603
5939_42_3	TNFSF12	17:7428892	rs9630723	-0.81774	0.0597761	6.70493e-42	99.6087
5939_42_3	TNFSF12	17:7322461	rs9900691	-0.505942	0.0201735	2.40218e-131	249.852
5939_42_3	TNFSF12	17:7289049	rs9904883	-0.139209	0.029045	1.68844e-06	43.783
13123_3_3	FLRT3	20:14695379	rs11087104	-0.164906	0.0206726	1.81892e-15	171.852
13123_3_3	FLRT3	20:14385961	rs116663873	0.519313	0.0576465	2.85111e-19	178.18
13123_3_3	FLRT3	20:14495111	rs11698358	0.541463	0.0328391	1.28196e-59	247.049
13123_3_3	FLRT3	20:14058855	rs11699348	0.40754	0.037275	1.55769e-27	192.041
13123_3_3	FLRT3	20:13883310	rs11699869	0.340895	0.0295693	2.1543e-30	196.87
13123_3_3	FLRT3	20:14601476	rs117019813	-0.473995	0.053327	8.32758e-19	177.404
13123_3_3	FLRT3	20:14807215	rs117411011	-0.375985	0.0857126	1.17355e-05	155.822
13123_3_3	FLRT3	20:14731057	rs117831144	-0.543095	0.0479694	2.20527e-29	195.162
13123_3_3	FLRT3	20:13887849	rs118053772	-0.190725	0.0415828	4.60726e-06	156.47
13123_3_3	FLRT3	20:14247007	rs13036276	-0.0977655	0.017993	5.76878e-08	159.535
13123_3_3	FLRT3	20:14511977	rs145816277	0.5532	0.0709915	7.83795e-15	170.802
13123_3_3	FLRT3	20:14228901	rs147788791	0.407588	0.089693	5.63396e-06	156.331
13123_3_3	FLRT3	20:14349104	rs150835183	0.367388	0.0775978	2.25237e-06	156.968
13123_3_3	FLRT3	20:14677869	rs16994816	-0.469525	0.0602013	7.43296e-15	170.84
13123_3_3	FLRT3	20:14719049	rs16994866	-0.414991	0.0213802	3.67631e-81	284.925
13123_3_3	FLRT3	20:13892158	rs17191263	0.123171	0.0220136	2.31291e-08	160.179
13123_3_3	FLRT3	20:14111999	rs17226901	0.170101	0.0338859	5.33935e-07	157.973
13123_3_3	FLRT3	20:14412326	rs17226992	0.45349	0.0435384	3.64443e-25	188.051
13123_3_3	FLRT3	20:14234321	rs17812616	-0.225778	0.0415838	5.90098e-08	159.519
13123_3_3	FLRT3	20:14364382	rs17812652	0.428807	0.0793404	6.77443e-08	159.422
13123_3_3	FLRT3	20:13869785	rs183142125	0.397267	0.0857054	3.64943e-06	156.632
13123_3_3	FLRT3	20:14453725	rs190908574	0.496705	0.0757435	5.97668e-11	164.403
13123_3_3	FLRT3	20:14673838	rs1932953	0.710984	0.0179947	7.37324e-300	712.612
13123_3_3	FLRT3	20:14352704	rs1998235	-0.29867	0.0315125	3.79822e-21	181.313
13123_3_3	FLRT3	20:14358926	rs204652	-0.526656	0.0679118	1.05032e-14	170.591
13123_3_3	FLRT3	20:13958846	rs2263674	-0.198984	0.0252942	4.36909e-15	171.222
13123_3_3	FLRT3	20:13961819	rs2263676	0.224918	0.0219017	1.63073e-24	186.958
13123_3_3	FLRT3	20:13894869	rs2327807	-0.126653	0.0286319	9.90366e-06	155.94
13123_3_3	FLRT3	20:14520303	rs2327861	-0.18242	0.0188123	4.71528e-22	182.829
13123_3_3	FLRT3	20:13812907	rs2423759	-0.217824	0.0291518	9.16777e-14	169.035
13123_3_3	FLRT3	20:14587504	rs41505653	-0.195392	0.021101	2.89758e-20	179.838
13123_3_3	FLRT3	20:14600877	rs4813164	-0.0991829	0.0210462	2.50733e-06	156.894
13123_3_3	FLRT3	20:13812872	rs4814263	-0.139376	0.0184321	4.65614e-14	169.522
13123_3_3	FLRT3	20:14473001	rs4814308	-0.287525	0.0234813	5.08346e-34	203.018
13123_3_3	FLRT3	20:14214767	rs572591597	-0.399993	0.0801911	6.29344e-07	157.858
13123_3_3	FLRT3	20:13968500	rs574798964	-0.374305	0.0768854	1.15765e-06	157.432
13123_3_3	FLRT3	20:14352579	rs58598158	0.170565	0.0229384	1.2037e-13	168.84
13123_3_3	FLRT3	20:14016597	rs59386594	0.0960124	0.0208708	4.31579e-06	156.516
13123_3_3	FLRT3	20:14503743	rs6042778	0.338868	0.0177624	1.47722e-78	280.308
13123_3_3	FLRT3	20:14769680	rs6042922	0.273905	0.0279519	1.75244e-22	183.549
13123_3_3	FLRT3	20:14509449	rs6074750	-0.27477	0.0259497	6.06615e-26	189.361
13123_3_3	FLRT3	20:13907164	rs6079224	-0.210265	0.0266977	4.07038e-15	171.273
13123_3_3	FLRT3	20:14100766	rs6110171	-0.141554	0.0268701	1.43232e-07	158.896
13123_3_3	FLRT3	20:14533770	rs6110323	-0.379818	0.0340699	1.5029e-28	193.754
13123_3_3	FLRT3	20:14435970	rs6131584	0.339388	0.0191065	1.23101e-68	262.814
13123_3_3	FLRT3	20:14500283	rs6135164	-0.414548	0.0308736	1.87506e-40	213.98
13123_3_3	FLRT3	20:14570716	rs6135194	-0.433871	0.0364196	2.57995e-32	200.124
13123_3_3	FLRT3	20:14678135	rs6135225	-0.656048	0.0180963	1.43127e-257	623.488
13123_3_3	FLRT3	20:14402312	rs66980079	-0.158085	0.0259998	1.28305e-09	162.224
13123_3_3	FLRT3	20:14322849	rs73092423	0.614142	0.0898274	8.99358e-12	165.753
13123_3_3	FLRT3	20:14471117	rs73096622	-0.369281	0.0843534	1.22173e-05	155.794
13123_3_3	FLRT3	20:14654090	rs73102520	-0.466879	0.0389187	9.73286e-33	200.842
13123_3_3	FLRT3	20:14815973	rs73106535	-0.461563	0.0772039	2.39769e-09	161.781
13123_3_3	FLRT3	20:14636950	rs75045402	0.399434	0.0592174	1.68921e-11	165.304
13123_3_3	FLRT3	20:14259776	rs76709468	0.205107	0.0303369	1.51642e-11	165.381
13123_3_3	FLRT3	20:14762116	rs78380407	-0.607589	0.0634721	1.54971e-21	181.964
13123_3_3	FLRT3	20:14317347	rs78863069	-0.403306	0.0344729	3.07751e-31	198.3
13123_3_3	FLRT3	20:14568427	rs79637024	0.586699	0.0417273	4.02125e-44	220.264
13123_3_3	FLRT3	20:14188396	rs8119003	0.277389	0.0492882	1.91691e-08	160.311
6462_12_3	TIMP4	3:12067303	rs111259094	-0.408344	0.0739071	3.44828e-08	252.138
6462_12_3	TIMP4	3:12227307	rs111497521	0.309569	0.0554347	2.46066e-08	252.388
6462_12_3	TIMP4	3:12281202	rs112006356	0.353988	0.0527459	2.1294e-11	257.627
6462_12_3	TIMP4	3:11783494	rs112535132	-0.167049	0.0407941	4.28537e-05	246.935
6462_12_3	TIMP4	3:12477055	rs1152003	0.0890033	0.0188247	2.32537e-06	249.048
6462_12_3	TIMP4	3:12371377	rs116219174	-0.291048	0.0614065	2.19575e-06	249.089
6462_12_3	TIMP4	3:12489012	rs11716727	-0.174143	0.0202675	1.10462e-17	268.514
6462_12_3	TIMP4	3:12143636	rs146058284	-0.409404	0.0716283	1.15166e-08	252.949
6462_12_3	TIMP4	3:12134740	rs184262	-0.366437	0.0239003	5.84152e-52	329.493
6462_12_3	TIMP4	3:12319058	rs2920499	-0.0902574	0.0180931	6.27667e-07	250.005
6462_12_3	TIMP4	3:12281063	rs310757	0.16494	0.0178473	3.42332e-20	272.894
6462_12_3	TIMP4	3:12189968	rs3773364	0.283358	0.0226361	1.85584e-35	299.855
6462_12_3	TIMP4	3:12439329	rs4135273	0.222688	0.0470426	2.26062e-06	249.068
6462_12_3	TIMP4	3:12007910	rs438129	-0.114966	0.0219126	1.60933e-07	251.004
6462_12_3	TIMP4	3:12302208	rs62242087	-0.195459	0.0344275	1.43942e-08	252.784
6462_12_3	TIMP4	3:12391207	rs6802898	-0.270994	0.0276611	1.78966e-22	276.892
6462_12_3	TIMP4	3:12543452	rs78374458	-0.418046	0.0496275	4.63407e-17	267.429
4546_27_3	ADGRE2	19:14554605	rs111616506	-0.543701	0.0790476	6.75565e-12	129.687
4546_27_3	ADGRE2	19:14621066	rs111780764	0.158507	0.0314687	4.88452e-07	121.913
4546_27_3	ADGRE2	19:14509401	rs113962416	0.343713	0.0543999	2.85842e-10	127.069
4546_27_3	ADGRE2	19:14426461	rs117145845	-0.212357	0.0455561	3.21602e-06	120.622
4546_27_3	ADGRE2	19:14543532	rs117781811	0.298836	0.0340689	2.3335e-18	140.188
4546_27_3	ADGRE2	19:14831124	rs117940453	-0.365244	0.0763416	1.76147e-06	121.034
4546_27_3	ADGRE2	19:14466156	rs11882983	0.211626	0.0283406	9.50536e-14	132.682
4546_27_3	ADGRE2	19:14885614	rs12459485	0.0902545	0.0195155	3.83855e-06	120.502
4546_27_3	ADGRE2	19:14654795	rs144196512	0.324709	0.0724861	7.63371e-06	120.033
4546_27_3	ADGRE2	19:14491010	rs144852238	0.291728	0.0609165	1.72136e-06	121.049
4546_27_3	ADGRE2	19:14590026	rs145145957	-0.191819	0.0438621	1.24739e-05	119.7
4546_27_3	ADGRE2	19:14571479	rs148938303	0.172347	0.03426	5.04975e-07	121.89
4546_27_3	ADGRE2	19:14485261	rs16979607	0.244072	0.0299649	4.6676e-16	136.434
4546_27_3	ADGRE2	19:15113591	rs17297326	0.105583	0.0246306	1.84567e-05	119.434
4546_27_3	ADGRE2	19:14397361	rs187200143	0.259765	0.0579355	7.48902e-06	120.046
4546_27_3	ADGRE2	19:14979817	rs2214182	-0.109894	0.0214929	3.28007e-07	122.187
4546_27_3	ADGRE2	19:14526036	rs2420543	-0.18707	0.0345658	6.50355e-08	123.302
4546_27_3	ADGRE2	19:14437901	rs2420878	0.164951	0.0236771	3.63479e-12	130.122
4546_27_3	ADGRE2	19:14542360	rs34959523	-0.160823	0.0289326	2.8518e-08	123.871
4546_27_3	ADGRE2	19:14461028	rs375122042	0.40646	0.0917308	9.56612e-06	119.88
4546_27_3	ADGRE2	19:14505739	rs3826759	-0.266312	0.0240258	3.02025e-28	156.463
4546_27_3	ADGRE2	19:14420513	rs4926196	0.113874	0.0194083	4.69517e-09	125.122
4546_27_3	ADGRE2	19:14507633	rs67023356	0.332077	0.0205582	2.39495e-57	205.388
4546_27_3	ADGRE2	19:14501544	rs7260110	0.17394	0.0204999	2.76024e-17	138.436
4546_27_3	ADGRE2	19:14508964	rs7508244	-0.254117	0.0218607	7.24475e-31	160.809
4546_27_3	ADGRE2	19:14352247	rs75958212	0.107534	0.0188521	1.23213e-08	124.452
4546_27_3	ADGRE2	19:14435732	rs78084956	-0.211978	0.0390736	6.04672e-08	123.352
4546_27_3	ADGRE2	19:14542291	rs8104877	0.132386	0.0203553	8.54473e-11	127.912
4546_27_3	ADGRE2	19:14491673	rs888875	0.142047	0.0208897	1.16109e-11	129.308
9172_69_3	MMP8	11:102568799	rs11225380	-0.160673	0.023248	5.3624e-12	18.7305
2789_26_2	MMP7	11:102401633	rs11568819	0.495931	0.0366878	5.73674e-41	216.282
9172_69_3	MMP8	11:103021973	rs116672660	-0.486719	0.081587	2.59259e-09	14.6653
9172_69_3	MMP8	11:102598271	rs116934243	0.302972	0.04835	3.98761e-10	15.8928
9172_69_3	MMP8	11:102475136	rs117499439	0.277527	0.0480258	7.95168e-09	13.9324
9172_69_3	MMP8	11:102636374	rs12789483	-0.153763	0.0275591	2.53191e-08	13.1766
9172_69_3	MMP8	11:102453262	rs1784409	-0.102792	0.0200593	3.08951e-07	11.5506
9172_69_3	MMP8	11:102457122	rs1784450	-0.168352	0.0328414	3.06031e-07	11.5568
9172_69_3	MMP8	11:102501139	rs2509242	-0.153303	0.0292882	1.71934e-07	11.9307
9172_69_3	MMP8	11:102526610	rs2846714	0.198778	0.0230292	7.875e-18	27.6571
9172_69_3	MMP8	11:102584135	rs35231465	-0.92317	0.0639225	2.07012e-46	72.4162
9172_69_3	MMP8	11:102409527	rs4754851	0.0953	0.0217194	1.16707e-05	9.21141
9172_69_3	MMP8	11:102432478	rs4754857	0.107422	0.021741	8.00938e-07	10.9343
9172_69_3	MMP8	11:102401411	rs55701929	-0.497896	0.0866865	9.77614e-09	13.7974
2668_70_2	CAPN1	11:64931964	rs11227136	-0.121318	0.0209787	7.75697e-09	135.947
2668_70_2	CAPN1	11:64981587	rs11605632	0.115364	0.018078	1.90188e-10	138.543
2668_70_2	CAPN1	11:64938611	rs72932893	-0.214095	0.0428519	6.03458e-07	132.924
7822_11_3	HRASLS2	11:63354042	rs11231525	0.0895018	0.0208745	1.83773e-05	10.8752
3290_50_2	CD109	6:74434815	rs112684493	0.147748	0.0291573	4.17136e-07	64.6683
3290_50_2	CD109	6:74705168	rs117224427	0.544217	0.0577602	6.4191e-21	86.3581
3290_50_2	CD109	6:74352915	rs117243860	-0.235686	0.0445	1.2288e-07	65.4844
3290_50_2	CD109	6:74197955	rs11756742	0.227187	0.0335215	1.35553e-11	71.6312
3290_50_2	CD109	6:74399126	rs117685246	0.409137	0.076283	8.50909e-08	65.7302
3290_50_2	CD109	6:74503897	rs118169915	0.35137	0.0690007	3.65921e-07	64.7557
3290_50_2	CD109	6:74293836	rs12197878	0.295751	0.0419042	1.90676e-12	72.9649
3290_50_2	CD109	6:74386809	rs12527829	-0.303662	0.0422823	7.82094e-13	73.5719
3290_50_2	CD109	6:74591885	rs1370439	-0.195152	0.0187369	3.66072e-25	93.1325
3290_50_2	CD109	6:73939361	rs141734398	-0.653093	0.0857576	3.08444e-14	75.7783
3290_50_2	CD109	6:74586574	rs145261698	-0.276261	0.0589361	2.83446e-06	63.3948
3290_50_2	CD109	6:74460705	rs147648070	-0.40912	0.0799397	3.19806e-07	64.8455
3290_50_2	CD109	6:74627410	rs149140300	-0.14278	0.0323345	1.02663e-05	62.5444
3290_50_2	CD109	6:74286672	rs150868515	0.402626	0.0884296	5.40377e-06	62.9679
3290_50_2	CD109	6:74517138	rs16884139	-0.364458	0.0409997	8.26681e-19	83.0049
3290_50_2	CD109	6:74627195	rs17767741	0.304999	0.0497737	9.55062e-10	68.7493
3290_50_2	CD109	6:74512687	rs1973483	0.520168	0.0171782	4.54829e-186	371.036
3290_50_2	CD109	6:74299423	rs2009789	0.0877792	0.0187057	2.76412e-06	63.4115
3290_50_2	CD109	6:74196290	rs2132143	-0.141445	0.0231432	1.0553e-09	68.682
3290_50_2	CD109	6:74164544	rs28576277	0.12056	0.0259136	3.3603e-06	63.2821
3290_50_2	CD109	6:74139277	rs311672	-0.107809	0.0185465	6.49485e-09	67.4571
3290_50_2	CD109	6:74648434	rs34176178	0.316157	0.060356	1.68353e-07	65.2739
3290_50_2	CD109	6:74484969	rs34331440	0.448022	0.0280607	4.2516e-56	143.471
3290_50_2	CD109	6:74443558	rs34714931	0.229177	0.0319635	8.51911e-13	73.5136
3290_50_2	CD109	6:74161740	rs34985291	-0.655434	0.0903948	4.73274e-13	73.9142
3290_50_2	CD109	6:74835325	rs4081330	0.106634	0.0235731	6.21278e-06	62.8757
3290_50_2	CD109	6:74473600	rs41265535	0.191335	0.0283714	1.70359e-11	71.476
3290_50_2	CD109	6:74497819	rs41266747	0.484122	0.0458365	8.01182e-26	94.189
3290_50_2	CD109	6:74527043	rs41307147	-0.365626	0.0441389	1.49614e-16	79.429
3290_50_2	CD109	6:74030036	rs517332	0.148956	0.0189635	4.80016e-15	77.051
3290_50_2	CD109	6:75005540	rs539781251	0.415133	0.0884588	2.75994e-06	63.4125
3290_50_2	CD109	6:74055200	rs55909294	-0.347122	0.0507078	8.47289e-12	71.9505
3290_50_2	CD109	6:74030485	rs62440562	-0.128015	0.0217958	4.52716e-09	67.7
3290_50_2	CD109	6:74017164	rs72945999	0.279704	0.0309934	2.4677e-19	83.8384
3290_50_2	CD109	6:74905201	rs72950536	0.345192	0.067016	2.6854e-07	64.9621
3290_50_2	CD109	6:74415032	rs72953378	-0.293918	0.0498887	4.06095e-09	67.7732
3290_50_2	CD109	6:74996347	rs74516767	0.463247	0.0828852	2.39639e-08	66.5796
3290_50_2	CD109	6:74623509	rs74540182	-0.590701	0.0749998	4.06152e-15	77.1654
3290_50_2	CD109	6:74643754	rs76088480	-0.310331	0.0670234	3.73965e-06	63.2113
3290_50_2	CD109	6:74442237	rs76245933	0.333821	0.0448833	1.18814e-13	74.8571
3290_50_2	CD109	6:74424575	rs77182302	-0.39412	0.0485997	6.24633e-16	78.4484
3290_50_2	CD109	6:74753145	rs77281163	-0.33603	0.0407959	2.20101e-16	79.164
3290_50_2	CD109	6:74585453	rs7757932	0.243876	0.0362473	1.89812e-11	71.4026
3290_50_2	CD109	6:74872260	rs7775725	0.128136	0.0196975	8.4666e-11	70.3884
3290_50_2	CD109	6:73953468	rs78545073	-0.25911	0.0429416	1.70655e-09	68.3576
3290_50_2	CD109	6:74543958	rs893301	-0.21675	0.0365487	3.20995e-09	67.9317
3290_50_2	CD109	6:73949519	rs9350493	-0.138477	0.0194272	1.15302e-12	73.3074
3290_50_2	CD109	6:74432636	rs9442951	0.356528	0.0183642	3.40132e-81	185.407
3290_50_2	CD109	6:74694400	rs9447089	0.217229	0.0250219	5.11198e-18	81.7501
8427_118_3	RSPO3	6:127212962	rs112988562	-0.306753	0.0351088	3.14947e-18	334.626
8427_118_3	RSPO3	6:127401978	rs12194820	0.129958	0.0208474	4.90122e-10	320.001
8427_118_3	RSPO3	6:127180738	rs12199006	0.158113	0.0279786	1.67562e-08	317.299
8427_118_3	RSPO3	6:127079341	rs1262554	-0.117797	0.0195606	1.83589e-09	318.988
8427_118_3	RSPO3	6:127010655	rs140076866	-0.471844	0.0754379	4.29075e-10	320.103
8427_118_3	RSPO3	6:127391849	rs151324268	0.223063	0.0481699	3.72948e-06	313.204
8427_118_3	RSPO3	6:127458826	rs17755538	0.15884	0.0281427	1.74587e-08	317.267
8427_118_3	RSPO3	6:127484628	rs17812492	-0.290563	0.0605146	1.61732e-06	313.833
8427_118_3	RSPO3	6:127365733	rs192550115	0.388611	0.06533	2.87874e-09	318.644
8427_118_3	RSPO3	6:127457001	rs2503115	-0.191964	0.0390311	8.99439e-07	314.276
8427_118_3	RSPO3	6:127208390	rs4897193	-0.132629	0.0174993	4.0748e-14	327.252
8427_118_3	RSPO3	6:127440047	rs577721086	0.336916	0.0333295	8.26062e-24	344.711
8427_118_3	RSPO3	6:127828362	rs608255	0.10139	0.0218642	3.61493e-06	313.228
8427_118_3	RSPO3	6:127356913	rs62437221	0.222834	0.0424772	1.61445e-07	315.576
8427_118_3	RSPO3	6:127465108	rs77495054	0.25046	0.0561115	8.22419e-06	312.611
8427_118_3	RSPO3	6:127463645	rs9285458	-0.326311	0.0168696	1.23842e-80	450.838
8427_118_3	RSPO3	6:127429240	rs9491693	0.209564	0.0178798	2.40225e-31	358.443
3580_25_8	SERPINA1	14:94852812	rs113040969	0.297734	0.0408662	3.6693e-13	47.9329
3580_25_8	SERPINA1	14:94841641	rs1243167	0.156919	0.0202171	9.97152e-15	50.3613
3580_25_8	SERPINA1	14:94847262	rs17580	-0.313054	0.04946	2.6611e-10	43.5208
3580_25_8	SERPINA1	14:94789192	rs1998057	-0.0826944	0.0190536	1.45043e-05	36.3268
3580_25_8	SERPINA1	14:94886210	rs55915868	0.105774	0.0202305	1.7744e-07	39.2078
3580_25_8	SERPINA1	14:94769081	rs7146221	-0.116947	0.0181672	1.32266e-10	43.9874
3580_25_8	SERPINA1	14:94513607	rs74404892	0.216919	0.0406433	9.83281e-08	39.597
3580_25_8	SERPINA1	14:95008281	rs75764544	0.369895	0.0729051	4.03451e-07	38.6673
8953_47_3	HDGF	1:156693135	rs1133856	-0.239474	0.0432075	3.12582e-08	136.202
8953_47_3	HDGF	1:156727253	rs12039810	-0.278738	0.0202913	3.1462e-42	192.552
8953_47_3	HDGF	1:156815921	rs12064115	-0.159979	0.0347188	4.16262e-06	132.819
8953_47_3	HDGF	1:156421654	rs2477972	-0.121862	0.0282026	1.58154e-05	131.905
8953_47_3	HDGF	1:156800764	rs2768747	-0.211099	0.0414048	3.54261e-07	134.517
8953_47_3	HDGF	1:156690239	rs4661215	0.108702	0.0204321	1.07876e-07	135.341
8953_47_3	HDGF	1:156700845	rs7550297	0.128184	0.0197532	9.40162e-11	140.266
7803_4_3	CHST1	11:45271117	rs113586212	0.201447	0.0410079	9.26362e-07	26.2529
7803_4_3	CHST1	11:45674170	rs2277272	-0.153161	0.0250623	1.05848e-09	30.7027
7803_4_3	CHST1	11:45768401	rs2593756	-0.12275	0.0204628	2.11959e-09	30.2438
2789_26_2	MMP7	11:102474467	rs1616349	0.154153	0.0236884	8.33416e-11	165.557
2789_26_2	MMP7	11:102479122	rs1784420	-0.0982232	0.0194786	4.74297e-07	159.442
2789_26_2	MMP7	11:102593821	rs553894019	0.613969	0.077156	2.1255e-15	173.135
2789_26_2	MMP7	11:102408205	rs7128808	-0.120965	0.0191114	2.66014e-10	164.73
2789_26_2	MMP7	11:102507395	rs72971702	0.184757	0.0350784	1.44116e-07	160.278
2789_26_2	MMP7	11:102404958	rs72982145	-0.24715	0.0325796	3.86555e-14	171.049
2789_26_2	MMP7	11:102420666	rs78379132	0.385415	0.0554655	4.12467e-12	167.702
12395_86_3	DARS2	1:173538221	rs12030536	-0.154673	0.0280322	3.59618e-08	27.661
12395_86_3	DARS2	1:173690161	rs79987399	-0.319	0.0538161	3.26588e-09	29.2401
5353_89_2	IL1RN	2:113834434	rs12468224	0.126357	0.0193501	7.18138e-11	88.2796
5353_89_2	IL1RN	2:113838102	rs13409360	-0.0971356	0.0187821	2.40374e-07	82.7634
5353_89_2	IL1RN	2:113739532	rs6743744	0.150378	0.0336748	8.14811e-06	80.4017
2797_56_2	APOB	2:21241505	rs12713956	-0.176122	0.0382036	4.11862e-06	34.1061
2797_56_2	APOB	2:21239667	rs12720816	-0.087204	0.0193978	7.08457e-06	33.7533
2797_56_2	APOB	2:21136225	rs3923672	-0.110058	0.0233851	2.58569e-06	34.4095
2797_56_2	APOB	2:21484041	rs4542883	-0.168444	0.0329822	3.38443e-07	35.7402
2797_56_2	APOB	2:21259612	rs520354	0.221234	0.0187681	1.10802e-31	73.9295
2797_56_2	APOB	2:21320481	rs581998	0.138326	0.0199368	4.4403e-12	43.2031
2797_56_2	APOB	2:21477012	rs58298631	-0.0853859	0.0197331	1.5387e-05	33.2502
2797_56_2	APOB	2:21385318	rs77856692	0.174457	0.035782	1.11632e-06	34.9581
2797_56_2	APOB	2:21121464	rs78980904	0.141531	0.0214022	4.13474e-11	41.7115
2828_82_2	SPINT1	15:41145919	rs17658212	-0.352726	0.0421991	8.00673e-17	201.679
2828_82_2	SPINT1	15:41539909	rs181422649	-0.316663	0.0750167	2.46998e-05	182.618
2828_82_2	SPINT1	15:40781128	rs35141967	-0.121973	0.028337	1.70439e-05	182.877
8288_27_3	APOH	17:63731463	rs183583080	-0.255164	0.0543628	2.74986e-06	30.9992
8288_27_3	APOH	17:63904850	rs59637280	-0.0965291	0.0175373	3.88126e-08	33.7908
8288_27_3	APOH	17:63757175	rs6504346	-0.101788	0.0180855	1.91448e-08	34.2568
8288_27_3	APOH	17:64248378	rs7220290	0.122107	0.0257862	2.24321e-06	31.1318
8288_27_3	APOH	17:64242703	rs8064837	-0.121929	0.0173724	2.52169e-12	40.1956
8288_27_3	APOH	17:64126960	rs8065323	0.0983765	0.0173061	1.38154e-08	34.4721
8288_27_3	APOH	17:64157855	rs9895407	-0.493659	0.03847	3.80712e-37	79.1745
8409_3_3	RSPO2	8:109595712	rs1979443	0.091723	0.0191395	1.69304e-06	240.386
8409_3_3	RSPO2	8:109054016	rs2436999	-0.0915525	0.0186618	9.57543e-07	240.801
8409_3_3	RSPO2	8:109242303	rs676654	0.10332	0.0176286	4.87744e-09	244.673
8969_49_3	CD14	5:140317371	rs246073	0.0742445	0.017271	1.74798e-05	51.5187
8969_49_3	CD14	5:140006267	rs60745418	-0.160514	0.0174239	4.49533e-20	74.2105
8969_49_3	CD14	5:140006718	rs76148587	0.147802	0.0254113	6.36305e-09	56.7658
8969_49_3	CD14	5:139999730	rs78638091	-0.183903	0.0353016	1.96482e-07	54.4785
8969_49_3	CD14	5:139754227	rs79412572	-0.209283	0.0472769	9.7571e-06	51.9003
8969_49_3	CD14	5:140452494	rs810277	-0.076655	0.0166317	4.14104e-06	52.4631
8300_82_3	PEX14	1:10485019	rs2483679	0.0833352	0.0187098	8.59643e-06	25.1169
14125_5_3	APOM	6:31597708	rs2736163	-0.400205	0.0517664	1.26618e-14	45.0699
13130_150_3	HK2	2:75044700	rs3100578	0.095396	0.0207618	4.43123e-06	52.4074
13130_150_3	HK2	2:75111057	rs3771756	-0.0906843	0.0193034	2.69501e-06	52.7347
5070_76_3	TNFRSF6B	20:62470580	rs6010676	0.135922	0.0281975	1.4727e-06	20.6967
5070_76_3	TNFRSF6B	20:62336258	rs6062497	0.119408	0.0194979	9.76655e-10	25.4875
5070_76_3	TNFRSF6B	20:62354572	rs7267230	0.163046	0.0365217	8.19606e-06	19.587
8992_1_3	TMEM2	9:74263775	rs6560221	-0.106746	0.019492	4.53773e-08	31.1578
