# Supplementary material for: Proteomic associations with forced expiratory volume: a Mendelian randomisation study
Source: Respir Res. 2024 Jan 18;25:44. doi: 10.1186/s12931-023-02587-z (PMC10797790; doi:10.1186/s12931-023-02587-z)
Supplement: Supplementary file 5 — Additional file 5: Supplementary Tables 1, 5, 6 and 8. [file 12931_2023_2587_MOESM5_ESM.zip › SupplTable_8.xlsx]

## Sheet: Table S8 finemap_summary_AGES_c
Supplementary Table 8 - Overlap between colocalization credible sets and MR instruments.
lead_cpra: most likely causal variant within 95% credible-set, postprob: posterior inclusion probability of lead_cpra, cs_nsnps: number of SNPs within the identified 95% credible-set, nsnp_mr_inst: number of SNPs used as MR instruments, nsnps_mr_overlap: number of overlapping SNPs between colocalization credible sets and MR instruments, rsid_overlap: rsIDs for overlapping SNPs
Entrez Symbol	Ensembl ID	lead_cpra	postprob	cs_nsnps	nsnps_mr_inst	nsnps_mr_overlap	rsid_overlap
PARK7	ENSG00000116288	1_7962137_G_T	0.48815	4	0	0
PARK7	ENSG00000116288	1_7969434_T_G	0.985588	2	0	0
HDGF	ENSG00000143321	1_156730859_T_G	0.749933	2	7	0
DARS2	ENSG00000117593	1_173569082_T_C	0.0448997	116	2	1	["rs12030536"]
DARS2	ENSG00000117593	1_173677775_T_A	0.947886	9	2	1	["rs79987399"]
ERO1B	ENSG00000086619	1_236215370_T_A	0.706955	6	12	0
ERO1B	ENSG00000086619	1_236224437_G_A	0.207441	42	12	1	["rs1726631"]
ERO1B	ENSG00000086619	1_236231626_T_C	1	1	12	0
ERO1B	ENSG00000086619	1_236266653_T_C	0.326593	13	12	0
ERO1B	ENSG00000086619	1_236319707_C_T	0.612734	9	12	1	["rs61833555"]
ERO1B	ENSG00000086619	1_236343376_C_T	0.800295	3	12	0
ERO1B	ENSG00000086619	1_236479294_A_G	0.301701	6	12	1	["rs12566461"]
APOB	ENSG00000084674	2_21036740_A_G	0.683175	2	9	1	["rs520354"]
HK2	ENSG00000159399	2_74819712_T_G	0.178611	15	2	1	["rs3100578"]
HK2	ENSG00000159399	2_74884359_A_G	0.322554	10	2	1	["rs3771756"]
MAPK14	ENSG00000112062	2_113078331_C_T	0.0938994	14	2	0
TIMP4	ENSG00000157150	3_12020503_T_C	1	1	17	0
TIMP4	ENSG00000157150	3_12035062_A_G	0.396719	3	17	0
TIMP4	ENSG00000157150	3_12053630_G_A	1	1	17	0
TIMP4	ENSG00000157150	3_12080496_A_G	1	1	17	0
TIMP4	ENSG00000157150	3_12098765_T_C	1	1	17	0
TIMP4	ENSG00000157150	3_12148468_A_G	0.971246	2	17	1	["rs3773364"]
TIMP4	ENSG00000157150	3_12174156_A_G	1	1	17	0
TIMP4	ENSG00000157150	3_12263115_A_G	0.276131	5	17	0
TIMP4	ENSG00000157150	3_12447383_G_C	0.80218	2	17	0
IL1RAP	ENSG00000196083	3_190627133_T_C	1	1	60	0
IL1RAP	ENSG00000196083	3_190630608_C_T	1	1	60	0
IL1RAP	ENSG00000196083	3_190631021_A_G	0.999895	1	60	0
IL1RAP	ENSG00000196083	3_190633393_G_T	1	1	60	0
IL1RAP	ENSG00000196083	3_190636457_A_T	1	1	60	0
IL1RAP	ENSG00000196083	3_190636621_C_A	1	1	60	0
IL1RAP	ENSG00000196083	3_190645805_G_A	0.998754	1	60	1	["rs34879831"]
PDLIM4	ENSG00000131435	5_132226322_C_T	1	1	11	0
PDLIM4	ENSG00000131435	5_132229767_T_C	1	1	11	0
PDLIM4	ENSG00000131435	5_132241266_A_G	0.999896	1	11	0
PDLIM4	ENSG00000131435	5_132242915_C_G	1	1	11	0
PDLIM4	ENSG00000131435	5_132244608_C_T	0.499985	2	11	1	["rs35724182"]
PDLIM4	ENSG00000131435	5_132260091_T_C	1	1	11	0
PDLIM4	ENSG00000131435	5_132269408_T_C	0.333333	3	11	0
PDLIM4	ENSG00000131435	5_132276179_T_G	0.821049	2	11	0
PDLIM4	ENSG00000131435	5_132280273_T_C	0.999846	1	11	0
PDLIM4	ENSG00000131435	5_132292292_A_G	1	1	11	0
PDLIM4	ENSG00000131435	5_132309272_G_T	1	1	11	0
PDLIM4	ENSG00000131435	5_132377534_C_T	0.369976	10	11	0
CD14	ENSG00000170458	5_140626682_C_T	0.200296	11	6	1	["rs60745418"]
CD14	ENSG00000170458	5_140777832_G_A	0.939324	2	6	0
CHST1	ENSG00000175264	6_35989171_A_G	0.0525475	101	3	0
CD109	ENSG00000156535	6_73245528_G_A	1	1	49	0
CD109	ENSG00000156535	6_73307441_T_A	1	1	49	1	["rs72945999"]
CD109	ENSG00000156535	6_73351818_G_T	0.998107	1	49	0
CD109	ENSG00000156535	6_73684717_C_T	0.721036	4	49	0
CD109	ENSG00000156535	6_73695163_T_G	1	1	49	0
CD109	ENSG00000156535	6_73710814_A_G	1	1	49	0
CD109	ENSG00000156535	6_73710905_A_T	1	1	49	0
CD109	ENSG00000156535	6_73744057_A_G	0.999894	1	49	0
CD109	ENSG00000156535	6_73807415_A_G	1	1	49	1	["rs16884139"]
CD109	ENSG00000156535	6_73807957_T_G	1	1	49	0
CD109	ENSG00000156535	6_73834000_C_T	0.992062	1	49	0
CD109	ENSG00000156535	6_73845148_T_C	0.256395	7	49	0
CD109	ENSG00000156535	6_73894164_A_G	0.992018	1	49	0
RSPO3	ENSG00000146374	6_126716091_T_G	0.871438	26	17	0
RSPO3	ENSG00000146374	6_126927596_T_C	0.372662	3	17	0
RSPO3	ENSG00000146374	6_127046737_G_A	0.434652	3	17	1	["rs62437221"]
RSPO3	ENSG00000146374	6_127118902_T_C	0.503966	3	17	1	["rs577721086"]
RSPO3	ENSG00000146374	6_127137163_G_A	0.218964	11	17	0
THBS2	ENSG00000186340	6_169199608_A_T	0.966083	2	24	0
THBS2	ENSG00000186340	6_169199849_G_A	1	1	24	1	["rs12665054"]
THBS2	ENSG00000186340	6_169200949_C_T	1	1	24	1	["rs73041845"]
THBS2	ENSG00000186340	6_169203332_C_T	1	1	24	0
THBS2	ENSG00000186340	6_169203804_A_G	1	1	24	0
THBS2	ENSG00000186340	6_169204037_G_T	1	1	24	0
THBS2	ENSG00000186340	6_169204063_C_T	1	1	24	0
THBS2	ENSG00000186340	6_169213446_G_T	1	1	24	0
THBS2	ENSG00000186340	6_169216017_C_T	1	1	24	0
THBS2	ENSG00000186340	6_169225779_A_G	1	1	24	0
THBS2	ENSG00000186340	6_169246874_C_T	1	1	24	0
THBS2	ENSG00000186340	6_169247935_T_C	0.988354	2	24	0
THBS2	ENSG00000186340	6_169319631_C_T	0.947272	2	24	0
THBS2	ENSG00000186340	6_169339638_A_C	0.499137	3	24	1	["rs9393169"]
CEMIP2	ENSG00000135048	9_71649047_G_C	0.0970057	23	0	0
DKK3	ENSG00000050165	11_11987593_T_C	0.277602	39	6	1	["rs10160790"]
DKK3	ENSG00000050165	11_12000063_C_G	0.532291	3	6	1	["rs10444246"]
DKK3	ENSG00000050165	11_12017327_G_A	1	1	6	1	["rs11022114"]
SPON1	ENSG00000262655	11_13928140_A_G	0.440886	8	9	1	["rs1507528"]
SPON1	ENSG00000262655	11_14048912_G_C	0.214756	16	9	1	["rs11023063"]
SPON1	ENSG00000262655	11_14105887_A_G	0.562677	6	9	1	["rs10741632"]
IL1RN	ENSG00000136689	11_45613261_A_C	0.343097	9	3	0
IL1RN	ENSG00000136689	11_45746850_T_G	0.404593	19	3	0
CAPN1	ENSG00000014216	11_65214116_G_A	0.422986	21	3	1	["rs11605632"]
MMP7	ENSG00000137673	11_102157991_G_A	0.704375	433	8	1	["rs7128808"]
MMP7	ENSG00000137673	11_102530902_G_A	0.903735	2	8	1	["rs11568819"]
MMP7	ENSG00000137673	11_102535234_C_T	0.731083	3	8	1	["rs72982145"]
MMP7	ENSG00000137673	11_102549604_T_A	0.999099	1	8	0
MMP7	ENSG00000137673	11_102604682_A_G	0.150058	29	8	0
MMP7	ENSG00000137673	11_102636664_A_T	0.779212	7	8	1	["rs72971702"]
MMP7	ENSG00000137673	11_102723090_A_G	0.999815	1	8	1	["rs553894019"]
MMP8	ENSG00000118113	11_102618936_G_T	0.508364	4	13	1	["rs117499439"]
MMP8	ENSG00000118113	11_102663440_A_G	0.65241	3	13	0
MMP8	ENSG00000118113	11_102655879_G_T	0.99937	1	13	1	["rs2846714"]
MMP8	ENSG00000118113	11_102713404_G_A	0.962649	2	13	1	["rs35231465"]
MMP8	ENSG00000118113	11_102701083_G_A	0.999769	1	13	0
MMP8	ENSG00000118113	11_103151244_G_A	0.999819	1	13	1	["rs116672660"]
RNASE6	ENSG00000169413	14_20688313_G_A	0.92367	3	35	0
RNASE6	ENSG00000169413	14_20708650_A_G	0.999572	1	35	0
RNASE6	ENSG00000169413	14_20731868_C_T	0.999996	1	35	0
RNASE6	ENSG00000169413	14_20768792_C_G	0.871075	2	35	0
RNASE6	ENSG00000169413	14_20777344_A_G	1	1	35	0
RNASE6	ENSG00000169413	14_20778785_C_T	1	1	35	1	["rs8005918"]
RNASE6	ENSG00000169413	14_20779235_A_G	0.82723	3	35	0
RNASE6	ENSG00000169413	14_20779264_T_C	1	1	35	0
RNASE6	ENSG00000169413	14_20779642_T_C	1	1	35	0
RNASE6	ENSG00000169413	14_20782721_C_T	1	1	35	0
RNASE6	ENSG00000169413	14_20790382_G_A	0.968532	2	35	0
RNASE6	ENSG00000169413	14_20791692_C_T	0.785121	2	35	0
RNASE6	ENSG00000169413	14_20792918_G_A	1	1	35	1	["rs112190985"]
RNASE6	ENSG00000169413	14_20804984_A_T	0.999654	1	35	1	["rs11156683"]
SERPINA1	ENSG00000197249	14_94331558_G_A	0.940241	168	9	4	["rs7146221", "rs113040969", "rs72692831", "rs75764544"]
SERPINA1	ENSG00000197249	14_94357831_C_T	0.330964	3	9	0
SERPINA1	ENSG00000197249	14_94380925_T_A	0.914072	12	9	1	["rs17580"]
SERPINA1	ENSG00000197249	14_94419873_C_T	0.997548	1	9	1	["rs55915868"]
SERPINA4	ENSG00000100665	14_94105172_T_C	0.804328	3	55	1	["rs941478"]
SERPINA4	ENSG00000100665	14_94145859_G_A	0.997869	1	55	0
SERPINA4	ENSG00000100665	14_94410069_G_A	0.981524	2	55	1	["rs151053242"]
SERPINA4	ENSG00000100665	14_94414042_G_A	0.935103	3	55	0
SERPINA4	ENSG00000100665	14_94523321_C_T	1	1	55	0
SERPINA4	ENSG00000100665	14_94558594_G_A	1	1	55	0
SERPINA4	ENSG00000100665	14_94566938_T_G	0.49362	3	55	0
SERPINA4	ENSG00000100665	14_94568116_A_G	1	1	55	1	["rs5512"]
SERPINA4	ENSG00000100665	14_94572585_T_C	1	1	55	0
SERPINA4	ENSG00000100665	14_94573312_C_T	1	1	55	0
SERPINA4	ENSG00000100665	14_94577175_C_T	0.687007	2	55	0
SERPINA4	ENSG00000100665	14_94574094_C_T	0.999984	1	55	0
SERPINA4	ENSG00000100665	14_94654788_A_C	1	1	55	0
SERPINA4	ENSG00000100665	14_94671227_G_A	0.359758	3	55	1	["rs17826703"]
SERPINA4	ENSG00000100665	14_94687588_G_A	0.979414	2	55	0
SERPINA4	ENSG00000100665	14_94926385_C_G	0.999877	1	55	1	["rs4905258"]
WARS1	ENSG00000140105	14_100322236_G_A	0.418576	5	0	0
WARS1	ENSG00000140105	14_100346069_A_G	0.0448744	39	0	0
PEX14	ENSG00000142655	15_40853721_C_T	0.999937	1	1	0
TNFSF12	ENSG00000239697	17_7438829_T_A	1	1	77	0
TNFSF12	ENSG00000239697	17_7536422_T_C	1	1	77	0
TNFSF12	ENSG00000239697	17_7538439_C_T	1	1	77	0
TNFSF12	ENSG00000239697	17_7544792_G_C	1	1	77	0
TNFSF12	ENSG00000239697	17_7545140_C_G	1	1	77	0
TNFSF12	ENSG00000239697	17_7550602_C_T	1	1	77	0
TNFSF12	ENSG00000239697	17_7551211_C_G	1	1	77	0
TNFSF12	ENSG00000239697	17_7554035_G_A	1	1	77	0
TNFSF12	ENSG00000239697	17_7645550_G_A	1	1	77	0
TNFSF12	ENSG00000239697	17_7649591_T_C	1	1	77	0
TNFSF12	ENSG00000239697	17_7650425_G_C	1	1	77	0
TNFSF12	ENSG00000239697	17_7651218_T_G	1	1	77	0
TNFSF12	ENSG00000239697	17_7892211_G_A	1	1	77	0
APOH	ENSG00000091583	17_65914035_G_A	1	1	7	0
APOH	ENSG00000091583	17_65916162_T_A	0.999998	1	7	0
APOH	ENSG00000091583	17_66150625_G_A	0.213377	12	7	0
APOH	ENSG00000091583	17_66244612_C_T	0.71133	2	7	0
APOH	ENSG00000091583	17_66200213_T_A	0.46277	3	7	0
APOH	ENSG00000091583	17_66246585_G_C	0.714883	7	7	1	["rs8064837"]
APOH	ENSG00000091583	17_66254487_G_A	0.999999	1	7	0
ADGRE2	ENSG00000127507	19_14237841_G_A	0.499124	4	29	1	["rs75958212"]
ADGRE2	ENSG00000127507	19_14364692_A_C	0.575458	3	29	1	["rs78084956"]
ADGRE2	ENSG00000127507	19_14330939_G_A	0.654188	3	29	0
ADGRE2	ENSG00000127507	19_14344075_G_A	0.98949	2	29	0
ADGRE2	ENSG00000127507	19_14374449_C_G	1	1	29	1	["rs16979607"]
ADGRE2	ENSG00000127507	19_14390732_A_G	0.999015	1	29	1	["rs7260110"]
ADGRE2	ENSG00000127507	19_14394927_G_C	1	1	29	1	["rs3826759"]
ADGRE2	ENSG00000127507	19_14396821_A_G	0.99941	1	29	1	["rs67023356"]
ADGRE2	ENSG00000127507	19_14398152_T_C	0.994635	1	29	1	["rs7508244"]
ADGRE2	ENSG00000127507	19_14430104_G_T	1	1	29	0
ADGRE2	ENSG00000127507	19_14460623_T_C	1	1	29	0
ADGRE2	ENSG00000127507	19_14461276_G_A	0.500888	2	29	0
ADGRE2	ENSG00000127507	19_14518326_C_T	0.978777	2	29	0
ADGRE2	ENSG00000127507	19_14870351_C_T	0.210396	15	29	1	["rs2214182"]
PLAAT2	ENSG00000133328	20_14533719_G_A	1	1	0	0
PLAAT2	ENSG00000133328	20_14536499_A_G	0.5	2	0	0
PLAAT2	ENSG00000133328	20_14596115_G_T	0.97879	2	0	0
PLAAT2	ENSG00000133328	20_14599002_A_T	1	1	0	0
PLAAT2	ENSG00000133328	20_14604920_A_G	0.499992	2	0	0
PLAAT2	ENSG00000133328	20_14605599_A_G	1	1	0	0
PLAAT2	ENSG00000133328	20_14609822_G_A	1	1	0	0
PLAAT2	ENSG00000133328	20_14610227_C_T	1	1	0	0
PLAAT2	ENSG00000133328	20_14701688_G_A	0.873714	3	0	0
PLAAT2	ENSG00000133328	20_14713781_G_A	0.999989	1	0	0
PLAAT2	ENSG00000133328	20_14713943_A_G	1	1	0	0
PLAAT2	ENSG00000133328	20_14799779_G_A	0.805198	2	0	0
TNFRSF6B	ENSG00000243509	20_63697746_G_A	0.990319	1	3	0
